# Supplementary material for: Precipitation and soil moisture data in two engineered urban green infrastructure facilities in New York City
Source: Data Brief. 2020 Aug 25;32:106225. doi: 10.1016/j.dib.2020.106225 (PMC7479318; doi:10.1016/j.dib.2020.106225)
Supplement: Supplementary file 1 [file mmc1.zip]

Archive with 2 entries (2 files):
- Site1.csv
- Site2.csv
