# Supplementary material for: Precipitation and soil moisture data in two engineered urban green infrastructure facilities in New York City
Source: Data Brief. 2020 Aug 25;32:106225. doi: 10.1016/j.dib.2020.106225 (PMC7479318; doi:10.1016/j.dib.2020.106225)
Supplement: Supplementary file 1 [file mmc1.zip › Site1.csv]

Timestamp	Rainfall1 (mm)	Rainfall2 (mm)	1L5 (m3/m3)	1L10 (m3/m3)	1L20 (m3/m3)	1L30 (m3/m3)	1L50 (m3/m3)	1G5 (m3/m3)	1G10 (m3/m3)	1G20 (m3/m3)	1G30 (m3/m3)	1G50 (m3/m3)
9/19/12 0:00	0.254	0	0.271	0.186	0.261	0.238	0.245	0.345511	0.344164	0.407343	0.28347	0.245233
9/19/12 0:05	0	0	0.27	0.186	0.261	0.238	0.245	0.344838	0.343491	0.406643	0.28283	0.245862
9/19/12 0:10	0	0	0.27	0.186	0.261	0.238	0.245	0.344164	0.343491	0.405943	0.28283	0.245233
9/19/12 0:15	0	0	0.269	0.186	0.26	0.238	0.245	0.344164	0.342818	0.405244	0.28218	0.245233
9/19/12 0:20	0	0	0.269	0.185	0.26	0.238	0.245	0.342818	0.342146	0.405244	0.28218	0.245862
9/19/12 0:25	0	0	0.268	0.185	0.26	0.238	0.245	0.342146	0.342146	0.404545	0.28218	0.245862
9/19/12 0:30	0	0	0.267	0.184	0.259	0.236	0.245	0.341474	0.342146	0.404545	0.28218	0.245862
9/19/12 0:35	0.254	0	0.267	0.184	0.259	0.236	0.245	0.340802	0.341474	0.403846	0.28218	0.245862
9/19/12 0:40	0	0	0.267	0.184	0.258	0.236	0.245	0.34013	0.341474	0.403147	0.28089	0.246491
9/19/12 0:45	0	0	0.266	0.184	0.258	0.236	0.244	0.339459	0.340802	0.403147	0.28154	0.246491
9/19/12 0:50	0	0	0.266	0.184	0.258	0.236	0.244	0.339459	0.340802	0.402449	0.28089	0.246491
9/19/12 0:55	0.254	0	0.265	0.184	0.257	0.236	0.244	0.338788	0.34013	0.402449	0.28089	0.246491
9/19/12 1:00	0	0	0.265	0.184	0.257	0.236	0.244	0.337447	0.34013	0.401751	0.28089	0.246491
9/19/12 1:05	0	0	0.265	0.184	0.257	0.236	0.244	0.336777	0.34013	0.401751	0.28089	0.246491
9/19/12 1:10	0	0	0.264	0.183	0.257	0.236	0.244	0.336107	0.339459	0.401053	0.28025	0.24712
9/19/12 1:15	0	0	0.264	0.183	0.257	0.235	0.244	0.336107	0.338788	0.400355	0.28025	0.24712
9/19/12 1:20	0	0	0.264	0.183	0.257	0.235	0.244	0.334768	0.339459	0.400355	0.2796	0.24712
9/19/12 1:25	0.254	0	0.263	0.183	0.256	0.235	0.244	0.335437	0.338788	0.399658	0.2796	0.24775
9/19/12 1:30	0	0	0.263	0.183	0.256	0.235	0.244	0.334099	0.338788	0.399658	0.2796	0.24712
9/19/12 1:35	0	0	0.263	0.183	0.256	0.235	0.244	0.33343	0.338117	0.398961	0.2796	0.24712
9/19/12 1:40	0	0	0.262	0.183	0.256	0.235	0.244	0.33343	0.337447	0.398961	0.2796	0.24775
9/19/12 1:45	0.254	0	0.262	0.183	0.256	0.235	0.244	0.332762	0.338117	0.398265	0.27896	0.24712
9/19/12 1:50	0	0	0.262	0.182	0.255	0.234	0.243	0.332762	0.337447	0.398265	0.27896	0.24775
9/19/12 1:55	0	0	0.261	0.182	0.255	0.235	0.243	0.332094	0.337447	0.398265	0.27896	0.24775
9/19/12 2:00	0	0	0.26	0.182	0.255	0.234	0.243	0.332094	0.336777	0.397569	0.27896	0.24775
9/19/12 2:05	0	0	0.261	0.182	0.255	0.233	0.243	0.331426	0.337447	0.396873	0.27831	0.24775
9/19/12 2:10	0	0	0.26	0.181	0.254	0.234	0.244	0.330759	0.336777	0.396873	0.27831	0.24775
9/19/12 2:15	0	0	0.26	0.181	0.254	0.233	0.243	0.330092	0.336777	0.396873	0.27896	0.24775
9/19/12 2:20	0.254	0.254	0.26	0.181	0.253	0.233	0.243	0.330092	0.336107	0.396177	0.27831	0.24775
9/19/12 2:25	0	0	0.26	0.181	0.253	0.233	0.243	0.329425	0.336107	0.396177	0.27831	0.248379
9/19/12 2:30	0	0	0.26	0.181	0.253	0.233	0.243	0.329425	0.335437	0.395481	0.27767	0.24775
9/19/12 2:35	0	0	0.259	0.181	0.253	0.233	0.243	0.329425	0.335437	0.395481	0.27767	0.248379
9/19/12 2:40	0.254	0	0.259	0.181	0.253	0.233	0.243	0.329425	0.335437	0.394786	0.27767	0.248379
9/19/12 2:45	0	0	0.26	0.181	0.253	0.233	0.243	0.329425	0.334768	0.394786	0.27767	0.248379
9/19/12 2:50	0	0	0.26	0.181	0.253	0.232	0.243	0.331426	0.335437	0.394092	0.27703	0.248379
9/19/12 2:55	0	0	0.26	0.181	0.252	0.233	0.243	0.330092	0.334768	0.393397	0.27703	0.248379
9/19/12 3:00	0	0	0.26	0.181	0.252	0.232	0.243	0.330092	0.334768	0.393397	0.27703	0.248379
9/19/12 3:05	0	0	0.26	0.18	0.252	0.232	0.243	0.329425	0.334768	0.394092	0.27703	0.248379
9/19/12 3:10	0	0	0.26	0.18	0.252	0.232	0.243	0.328758	0.334099	0.393397	0.27703	0.248379
9/19/12 3:15	0	0	0.26	0.18	0.252	0.232	0.243	0.328758	0.334099	0.393397	0.27703	0.248379
9/19/12 3:20	0.254	0.254	0.259	0.18	0.252	0.232	0.243	0.328092	0.33343	0.393397	0.27703	0.24901
9/19/12 3:25	0	0	0.26	0.18	0.251	0.231	0.243	0.327426	0.334099	0.393397	0.27703	0.248379
9/19/12 3:30	0	0	0.258	0.18	0.251	0.231	0.243	0.327426	0.33343	0.392703	0.27703	0.24901
9/19/12 3:35	0	0	0.258	0.18	0.25	0.231	0.243	0.32676	0.33343	0.392009	0.27638	0.24964
9/19/12 3:40	0.254	0	0.258	0.18	0.251	0.231	0.243	0.32676	0.33343	0.391315	0.27703	0.24901
9/19/12 3:45	0	0	0.258	0.18	0.251	0.231	0.243	0.326095	0.33343	0.392009	0.27638	0.24901
9/19/12 3:50	0	0	0.257	0.18	0.25	0.231	0.242	0.32543	0.332762	0.391315	0.27638	0.24901
9/19/12 3:55	0	0	0.257	0.179	0.25	0.231	0.242	0.324765	0.332762	0.390622	0.27638	0.24964
9/19/12 4:00	0	0	0.257	0.18	0.25	0.231	0.242	0.324765	0.332762	0.391315	0.27638	0.24964
9/19/12 4:05	0	0	0.257	0.179	0.25	0.23	0.243	0.3241	0.332762	0.390622	0.27638	0.24901
9/19/12 4:10	0	0	0.256	0.179	0.25	0.23	0.243	0.3241	0.332094	0.389929	0.27638	0.24901
9/19/12 4:15	0.254	0	0.256	0.179	0.25	0.23	0.242	0.3241	0.332094	0.390622	0.27638	0.24964
9/19/12 4:20	0	0	0.255	0.179	0.249	0.23	0.242	0.323436	0.332094	0.390622	0.27574	0.24901
9/19/12 4:25	0	0	0.255	0.179	0.249	0.23	0.242	0.323436	0.331426	0.389929	0.27574	0.24964
9/19/12 4:30	0	0	0.255	0.179	0.249	0.23	0.242	0.322772	0.331426	0.389236	0.27574	0.24964
9/19/12 4:35	0.254	0	0.254	0.179	0.248	0.23	0.242	0.322108	0.331426	0.389236	0.2751	0.24964
9/19/12 4:40	0	0	0.254	0.178	0.248	0.23	0.242	0.322108	0.331426	0.389236	0.2751	0.24964
9/19/12 4:45	0	0	0.254	0.178	0.248	0.23	0.242	0.322108	0.330759	0.388544	0.27574	0.24964
9/19/12 4:50	0	0	0.253	0.178	0.248	0.23	0.242	0.321445	0.330759	0.388544	0.2751	0.24964
9/19/12 4:55	0	0	0.253	0.178	0.248	0.23	0.241	0.320782	0.330759	0.388544	0.2751	0.250271
9/19/12 5:00	0.254	0	0.253	0.178	0.248	0.23	0.242	0.320119	0.330759	0.387851	0.2751	0.24964
9/19/12 5:05	0	0	0.253	0.178	0.247	0.23	0.242	0.320782	0.330759	0.387851	0.2751	0.24964
9/19/12 5:10	0	0	0.252	0.178	0.248	0.23	0.242	0.320119	0.330092	0.38716	0.2751	0.250271
9/19/12 5:15	0.254	0	0.252	0.178	0.248	0.23	0.242	0.319457	0.330092	0.386468	0.2751	0.250271
9/19/12 5:20	0	0	0.252	0.178	0.247	0.23	0.242	0.319457	0.330092	0.386468	0.27446	0.24964
9/19/12 5:25	0	0	0.251	0.177	0.247	0.229	0.241	0.319457	0.330092	0.385777	0.27446	0.250271
9/19/12 5:30	0	0	0.251	0.177	0.247	0.23	0.242	0.318795	0.330092	0.385777	0.27446	0.24964
9/19/12 5:35	0	0	0.251	0.177	0.247	0.229	0.241	0.318795	0.329425	0.386468	0.27446	0.250271
9/19/12 5:40	0.254	0	0.25	0.177	0.247	0.229	0.241	0.318133	0.329425	0.386468	0.27381	0.250271
9/19/12 5:45	0	0	0.25	0.177	0.246	0.229	0.241	0.318133	0.329425	0.385777	0.27381	0.250271
9/19/12 5:50	0	0	0.25	0.177	0.246	0.229	0.241	0.318133	0.329425	0.385777	0.27446	0.250902
9/19/12 5:55	0	0	0.25	0.177	0.246	0.229	0.241	0.317471	0.328758	0.385086	0.27446	0.250271
9/19/12 6:00	0.254	0	0.25	0.177	0.246	0.229	0.241	0.317471	0.329425	0.385086	0.27381	0.250271
9/19/12 6:05	0	0	0.249	0.177	0.246	0.229	0.241	0.31681	0.328758	0.385086	0.27381	0.250902
9/19/12 6:10	0	0	0.249	0.177	0.245	0.228	0.241	0.31681	0.328758	0.385086	0.27381	0.250271
9/19/12 6:15	0	0	0.248	0.177	0.245	0.228	0.241	0.316149	0.328758	0.384395	0.27381	0.250271
9/19/12 6:20	0	0	0.248	0.177	0.245	0.228	0.241	0.316149	0.328758	0.384395	0.27317	0.250902
9/19/12 6:25	0	0	0.248	0.176	0.245	0.228	0.241	0.316149	0.328092	0.383705	0.27381	0.250271
9/19/12 6:30	0	0	0.248	0.177	0.245	0.228	0.241	0.316149	0.328092	0.383014	0.27317	0.250271
9/19/12 6:35	0.254	0	0.247	0.176	0.245	0.228	0.241	0.315488	0.328092	0.383705	0.27317	0.250271
9/19/12 6:40	0	0	0.247	0.176	0.245	0.228	0.241	0.315488	0.328092	0.383705	0.27317	0.250271
9/19/12 6:45	0	0	0.247	0.176	0.244	0.228	0.241	0.315488	0.327426	0.383705	0.27317	0.250902
9/19/12 6:50	0	0	0.247	0.176	0.244	0.228	0.241	0.314828	0.327426	0.383014	0.27317	0.250902
9/19/12 6:55	0.254	0	0.246	0.175	0.244	0.227	0.241	0.314168	0.327426	0.383014	0.27317	0.250902
9/19/12 7:00	0	0	0.247	0.175	0.244	0.227	0.241	0.314168	0.327426	0.382325	0.27317	0.250902
9/19/12 7:05	0	0	0.246	0.175	0.244	0.227	0.241	0.314168	0.327426	0.382325	0.27317	0.250902
9/19/12 7:10	0	0	0.246	0.175	0.244	0.227	0.241	0.314168	0.327426	0.382325	0.27317	0.250902
9/19/12 7:15	0	0	0.246	0.175	0.243	0.227	0.241	0.313508	0.32676	0.382325	0.27317	0.250902
9/19/12 7:20	0	0	0.246	0.175	0.243	0.227	0.241	0.313508	0.32676	0.381635	0.27317	0.250271
9/19/12 7:25	0	0	0.246	0.175	0.243	0.227	0.241	0.313508	0.32676	0.382325	0.27317	0.250902
9/19/12 7:30	0.254	0	0.245	0.175	0.244	0.227	0.241	0.312848	0.326095	0.381635	0.27317	0.250902
9/19/12 7:35	0	0	0.245	0.175	0.244	0.227	0.241	0.312848	0.326095	0.381635	0.27253	0.250902
9/19/12 7:40	0	0	0.245	0.175	0.244	0.227	0.241	0.312189	0.326095	0.380946	0.27253	0.250902
9/19/12 7:45	0	0	0.245	0.175	0.243	0.227	0.241	0.312848	0.326095	0.380946	0.27253	0.250902
9/19/12 7:50	0	0	0.244	0.175	0.243	0.227	0.241	0.312189	0.32676	0.380946	0.27253	0.250271
9/19/12 7:55	0	0	0.244	0.174	0.243	0.227	0.241	0.312189	0.326095	0.380257	0.27253	0.250271
9/19/12 8:00	0.254	0	0.244	0.174	0.243	0.227	0.241	0.312189	0.326095	0.380257	0.27189	0.250902
9/19/12 8:05	0	0	0.244	0.174	0.243	0.227	0.241	0.312189	0.326095	0.380257	0.27253	0.250902
9/19/12 8:10	0	0	0.244	0.174	0.243	0.226	0.241	0.31153	0.326095	0.380257	0.27189	0.250902
9/19/12 8:15	0	0	0.243	0.174	0.243	0.227	0.241	0.31153	0.32543	0.379568	0.27253	0.250902
9/19/12 8:20	0	0	0.243	0.174	0.242	0.226	0.241	0.31153	0.32543	0.379568	0.27189	0.250902
9/19/12 8:25	0	0	0.243	0.174	0.242	0.226	0.241	0.31153	0.32543	0.379568	0.27189	0.250902
9/19/12 8:30	0	0	0.243	0.174	0.242	0.226	0.241	0.310871	0.32543	0.37888	0.27189	0.250902
9/19/12 8:35	0	0	0.243	0.174	0.242	0.226	0.241	0.310871	0.32543	0.379568	0.27125	0.250902
9/19/12 8:40	0	0	0.242	0.174	0.242	0.226	0.241	0.310871	0.324765	0.37888	0.27189	0.251533
9/19/12 8:45	0.254	0	0.242	0.174	0.241	0.225	0.241	0.310871	0.324765	0.37888	0.27125	0.250902
9/19/12 8:50	0	0	0.241	0.173	0.241	0.225	0.241	0.310213	0.324765	0.37888	0.27125	0.250271
9/19/12 8:55	0	0	0.241	0.173	0.241	0.225	0.241	0.310213	0.324765	0.378192	0.27125	0.250902
9/19/12 9:00	0	0	0.241	0.173	0.24	0.225	0.241	0.310213	0.324765	0.37888	0.27125	0.250902
9/19/12 9:05	0	0	0.241	0.173	0.24	0.225	0.241	0.309555	0.3241	0.378192	0.27125	0.251533
9/19/12 9:10	0	0	0.24	0.173	0.239	0.225	0.241	0.309555	0.324765	0.37888	0.27125	0.250902
9/19/12 9:15	0	0	0.24	0.171	0.238	0.225	0.241	0.309555	0.324765	0.378192	0.27125	0.250271
9/19/12 9:20	0.254	0	0.24	0.172	0.238	0.225	0.241	0.309555	0.323436	0.377504	0.27061	0.250271
9/19/12 9:25	0	0	0.239	0.171	0.238	0.225	0.241	0.308897	0.3241	0.378192	0.27061	0.250902
9/19/12 9:30	0	0	0.239	0.171	0.238	0.225	0.241	0.308897	0.3241	0.377504	0.27061	0.250271
9/19/12 9:35	0	0	0.238	0.171	0.238	0.225	0.241	0.30824	0.323436	0.378192	0.27061	0.250902
9/19/12 9:40	0	0	0.238	0.171	0.238	0.225	0.241	0.30824	0.323436	0.378192	0.26997	0.250902
9/19/12 9:45	0	0	0.238	0.171	0.238	0.225	0.241	0.30824	0.323436	0.377504	0.26997	0.250902
9/19/12 9:50	0	0	0.238	0.171	0.237	0.224	0.24	0.307582	0.322772	0.376817	0.27061	0.250902
9/19/12 9:55	0	0	0.238	0.171	0.237	0.224	0.241	0.30824	0.323436	0.376817	0.26997	0.250271
9/19/12 10:00	0	0	0.238	0.171	0.237	0.224	0.24	0.307582	0.322772	0.376817	0.26997	0.250271
9/19/12 10:05	0.254	0	0.237	0.171	0.238	0.224	0.241	0.307582	0.322772	0.376817	0.26997	0.250271
9/19/12 10:10	0	0	0.236	0.171	0.238	0.224	0.24	0.307582	0.322772	0.37613	0.26997	0.250902
9/19/12 10:15	0	0	0.236	0.171	0.237	0.224	0.24	0.306926	0.322772	0.37613	0.26997	0.250902
9/19/12 10:20	0	0	0.236	0.17	0.237	0.224	0.24	0.307582	0.322772	0.37613	0.26997	0.250271
9/19/12 10:25	0	0	0.236	0.171	0.236	0.224	0.241	0.306926	0.322772	0.375443	0.26933	0.250271
9/19/12 10:30	0	0	0.235	0.171	0.236	0.223	0.24	0.306926	0.322108	0.37613	0.26933	0.250271
9/19/12 10:35	0	0	0.235	0.17	0.236	0.224	0.24	0.306926	0.322108	0.37613	0.26933	0.250271
9/19/12 10:40	0	0	0.235	0.17	0.236	0.224	0.24	0.306269	0.322108	0.375443	0.26933	0.250902
9/19/12 10:45	0.254	0	0.235	0.17	0.236	0.223	0.24	0.305613	0.322108	0.374756	0.26933	0.250902
9/19/12 10:50	0	0	0.234	0.17	0.236	0.223	0.24	0.305613	0.322108	0.375443	0.26933	0.250271
9/19/12 10:55	0	0	0.234	0.17	0.236	0.223	0.24	0.305613	0.321445	0.375443	0.26933	0.250271
9/19/12 11:00	0	0	0.233	0.17	0.236	0.223	0.24	0.304957	0.322108	0.374756	0.26933	0.250271
9/19/12 11:05	0	0	0.233	0.17	0.236	0.223	0.24	0.304301	0.321445	0.374756	0.26933	0.250271
9/19/12 11:10	0	0	0.232	0.17	0.236	0.223	0.24	0.304957	0.321445	0.37407	0.26997	0.250271
9/19/12 11:15	0	0	0.232	0.17	0.235	0.223	0.24	0.304957	0.321445	0.37407	0.27061	0.250271
9/19/12 11:20	0	0	0.231	0.17	0.236	0.223	0.24	0.304301	0.321445	0.37407	0.26997	0.250271
9/19/12 11:25	0	0	0.231	0.169	0.235	0.223	0.24	0.304301	0.321445	0.37407	0.26997	0.250271
9/19/12 11:30	0	0	0.231	0.17	0.235	0.223	0.24	0.303646	0.320782	0.373384	0.26869	0.250271
9/19/12 11:35	0	0	0.231	0.169	0.235	0.223	0.24	0.303646	0.320782	0.372698	0.26869	0.250271
9/19/12 11:40	0	0	0.23	0.169	0.235	0.223	0.24	0.303646	0.320782	0.372698	0.26805	0.250271
9/19/12 11:45	0	0	0.23	0.169	0.235	0.223	0.24	0.30299	0.320782	0.372698	0.26805	0.250902
9/19/12 11:50	0	0	0.23	0.169	0.235	0.223	0.24	0.30299	0.320119	0.372698	0.26805	0.250271
9/19/12 11:55	0.254	0	0.23	0.169	0.235	0.223	0.24	0.302336	0.320119	0.372013	0.26805	0.250902
9/19/12 12:00	0	0	0.229	0.169	0.235	0.223	0.24	0.302336	0.320782	0.372698	0.26741	0.250271
9/19/12 12:05	0	0	0.229	0.169	0.234	0.223	0.24	0.301681	0.320119	0.372013	0.26805	0.24964
9/19/12 12:10	0	0	0.228	0.168	0.234	0.222	0.24	0.301681	0.320782	0.372013	0.26741	0.250271
9/19/12 12:15	0	0	0.228	0.169	0.234	0.222	0.24	0.301027	0.320119	0.372013	0.26741	0.250271
9/19/12 12:20	0	0	0.227	0.17	0.234	0.222	0.24	0.301027	0.320119	0.371328	0.26741	0.250271
9/19/12 12:25	0	0	0.227	0.171	0.234	0.222	0.24	0.301027	0.320119	0.371328	0.26741	0.250271
9/19/12 12:30	0	0	0.227	0.171	0.234	0.222	0.24	0.300373	0.320119	0.371328	0.26677	0.250271
9/19/12 12:35	0	0	0.226	0.171	0.234	0.222	0.24	0.300373	0.319457	0.371328	0.26741	0.250271
9/19/12 12:40	0	0	0.225	0.17	0.233	0.222	0.24	0.299066	0.319457	0.370643	0.26677	0.250271
9/19/12 12:45	0.254	0	0.225	0.17	0.233	0.222	0.24	0.299719	0.319457	0.371328	0.26741	0.250271
9/19/12 12:50	0	0	0.225	0.17	0.233	0.222	0.24	0.299066	0.319457	0.370643	0.26741	0.24964
9/19/12 12:55	0	0	0.224	0.17	0.233	0.222	0.24	0.298413	0.320119	0.370643	0.26677	0.24964
9/19/12 13:00	0	0	0.224	0.169	0.233	0.222	0.24	0.298413	0.319457	0.369958	0.26677	0.24964
9/19/12 13:05	0	0	0.223	0.168	0.233	0.222	0.24	0.29776	0.319457	0.370643	0.26677	0.250271
9/19/12 13:10	0	0	0.223	0.168	0.233	0.222	0.24	0.296455	0.319457	0.369958	0.26677	0.24964
9/19/12 13:15	0	0	0.223	0.168	0.233	0.222	0.24	0.297108	0.319457	0.369958	0.26613	0.24964
9/19/12 13:20	0	0	0.223	0.168	0.233	0.222	0.24	0.297108	0.318795	0.369958	0.26677	0.24964
9/19/12 13:25	0	0	0.222	0.168	0.233	0.222	0.24	0.296455	0.319457	0.369958	0.26613	0.250271
9/19/12 13:30	0	0	0.222	0.168	0.233	0.222	0.24	0.295803	0.318795	0.369958	0.26677	0.250271
9/19/12 13:35	0	0	0.221	0.168	0.233	0.221	0.24	0.295803	0.318795	0.369958	0.26613	0.250271
9/19/12 13:40	0	0	0.22	0.168	0.233	0.222	0.24	0.295803	0.319457	0.369274	0.26613	0.24964
9/19/12 13:45	0	0	0.22	0.168	0.233	0.221	0.24	0.295152	0.318795	0.369274	0.26613	0.24964
9/19/12 13:50	0	0	0.22	0.169	0.232	0.221	0.24	0.294501	0.318795	0.369958	0.26613	0.24964
9/19/12 13:55	0	0	0.22	0.169	0.232	0.222	0.24	0.294501	0.318795	0.369274	0.26613	0.24964
9/19/12 14:00	0.254	0	0.219	0.168	0.232	0.221	0.24	0.29385	0.318795	0.369274	0.26613	0.24964
9/19/12 14:05	0	0	0.219	0.168	0.232	0.221	0.24	0.29385	0.318795	0.36859	0.26613	0.24964
9/19/12 14:10	0	0	0.218	0.168	0.232	0.221	0.24	0.293199	0.318795	0.369274	0.26613	0.24964
9/19/12 14:15	0	0	0.218	0.168	0.231	0.221	0.24	0.293199	0.318133	0.36859	0.26613	0.24964
9/19/12 14:20	0	0	0.218	0.168	0.232	0.221	0.24	0.293199	0.318795	0.367906	0.2655	0.24964
9/19/12 14:25	0	0	0.218	0.168	0.231	0.221	0.24	0.292548	0.318795	0.367906	0.26613	0.24901
9/19/12 14:30	0	0	0.217	0.168	0.231	0.221	0.24	0.291898	0.318795	0.36859	0.2655	0.24964
9/19/12 14:35	0	0	0.217	0.168	0.231	0.221	0.239	0.291898	0.318133	0.36859	0.2655	0.24964
9/19/12 14:40	0	0	0.217	0.168	0.231	0.221	0.24	0.291898	0.318133	0.367906	0.2655	0.24964
9/19/12 14:45	0	0	0.217	0.168	0.231	0.221	0.24	0.291248	0.318133	0.367906	0.26613	0.24964
9/19/12 14:50	0.254	0	0.217	0.168	0.231	0.22	0.24	0.290599	0.318133	0.367906	0.26613	0.24964
9/19/12 14:55	0	0	0.217	0.168	0.231	0.221	0.24	0.290599	0.317471	0.367906	0.2655	0.24901
9/19/12 15:00	0	0	0.216	0.168	0.231	0.22	0.24	0.290599	0.318133	0.36654	0.2655	0.24964
9/19/12 15:05	0	0	0.216	0.168	0.231	0.22	0.24	0.28995	0.317471	0.367223	0.2655	0.24901
9/19/12 15:10	0	0	0.215	0.168	0.231	0.22	0.24	0.28995	0.317471	0.367223	0.26486	0.24964
9/19/12 15:15	0	0	0.215	0.168	0.231	0.22	0.24	0.289301	0.318133	0.367223	0.2655	0.24964
9/19/12 15:20	0	0	0.215	0.168	0.231	0.221	0.24	0.289301	0.317471	0.367223	0.2655	0.24964
9/19/12 15:25	0	0	0.215	0.168	0.231	0.22	0.24	0.289301	0.317471	0.36654	0.2655	0.24964
9/19/12 15:30	0	0	0.215	0.168	0.231	0.22	0.24	0.288652	0.31681	0.36654	0.26486	0.24901
9/19/12 15:35	0	0	0.215	0.168	0.23	0.22	0.239	0.288652	0.31681	0.36654	0.2655	0.24964
9/19/12 15:40	0	0	0.214	0.168	0.231	0.22	0.24	0.288652	0.31681	0.36654	0.26486	0.24964
9/19/12 15:45	0	0	0.214	0.168	0.23	0.22	0.24	0.288004	0.317471	0.36654	0.26486	0.24901
9/19/12 15:50	0	0	0.214	0.168	0.23	0.22	0.24	0.288004	0.31681	0.36654	0.26486	0.24901
9/19/12 15:55	0	0	0.214	0.168	0.23	0.22	0.24	0.287356	0.31681	0.36654	0.26486	0.24901
9/19/12 16:00	0	0	0.214	0.168	0.23	0.22	0.239	0.287356	0.31681	0.365857	0.26486	0.24901
9/19/12 16:05	0	0	0.213	0.168	0.23	0.22	0.239	0.286708	0.31681	0.36654	0.26486	0.24901
9/19/12 16:10	0.254	0	0.213	0.168	0.23	0.22	0.24	0.286708	0.316149	0.365857	0.26486	0.24901
9/19/12 16:15	0	0	0.213	0.168	0.23	0.22	0.239	0.286708	0.316149	0.365857	0.26422	0.24901
9/19/12 16:20	0	0	0.212	0.168	0.23	0.22	0.239	0.286708	0.316149	0.365175	0.26486	0.24964
9/19/12 16:25	0	0	0.212	0.168	0.23	0.22	0.239	0.28606	0.316149	0.365857	0.26422	0.24901
9/19/12 16:30	0	0	0.212	0.168	0.23	0.22	0.239	0.286708	0.316149	0.365857	0.26422	0.24901
9/19/12 16:35	0	0	0.212	0.168	0.23	0.22	0.239	0.285413	0.316149	0.365175	0.26486	0.24901
9/19/12 16:40	0	0	0.212	0.168	0.229	0.219	0.239	0.28606	0.316149	0.365175	0.26422	0.24901
9/19/12 16:45	0	0	0.212	0.168	0.229	0.219	0.239	0.285413	0.316149	0.365175	0.26422	0.24964
9/19/12 16:50	0	0	0.212	0.168	0.229	0.219	0.239	0.285413	0.316149	0.364493	0.26486	0.24901
9/19/12 16:55	0	0	0.212	0.168	0.229	0.219	0.239	0.284766	0.316149	0.365175	0.26422	0.24901
9/19/12 17:00	0	0	0.211	0.168	0.229	0.219	0.239	0.284766	0.316149	0.364493	0.26422	0.24901
9/19/12 17:05	0	0	0.211	0.168	0.229	0.219	0.24	0.284766	0.316149	0.365175	0.26422	0.24901
9/19/12 17:10	0	0	0.211	0.168	0.229	0.219	0.239	0.284766	0.315488	0.364493	0.26422	0.24964
9/19/12 17:15	0.254	0	0.21	0.168	0.229	0.218	0.239	0.28412	0.315488	0.364493	0.26422	0.24901
9/19/12 17:20	0	0	0.21	0.168	0.229	0.219	0.239	0.28412	0.316149	0.364493	0.26422	0.24964
9/19/12 17:25	0	0	0.21	0.168	0.228	0.218	0.239	0.28412	0.315488	0.364493	0.26422	0.24901
9/19/12 17:30	0	0	0.21	0.168	0.228	0.218	0.239	0.28412	0.316149	0.363811	0.26422	0.24901
9/19/12 17:35	0	0	0.21	0.168	0.228	0.218	0.239	0.28412	0.315488	0.364493	0.26358	0.24901
9/19/12 17:40	0	0	0.21	0.168	0.228	0.219	0.239	0.283473	0.315488	0.364493	0.26358	0.24901
9/19/12 17:45	0	0	0.21	0.168	0.228	0.218	0.239	0.283473	0.315488	0.364493	0.26422	0.24901
9/19/12 17:50	0	0	0.21	0.168	0.228	0.218	0.239	0.283473	0.314828	0.364493	0.26358	0.24901
9/19/12 17:55	0	0	0.21	0.168	0.228	0.218	0.239	0.282827	0.315488	0.363811	0.26422	0.24901
9/19/12 18:00	0	0	0.209	0.168	0.228	0.218	0.239	0.282827	0.315488	0.363811	0.26422	0.24964
9/19/12 18:05	0	0	0.209	0.168	0.228	0.218	0.239	0.282827	0.314828	0.363811	0.26358	0.24901
9/19/12 18:10	0	0	0.209	0.168	0.228	0.218	0.239	0.282827	0.315488	0.363811	0.26358	0.24901
9/19/12 18:15	0	0	0.209	0.168	0.227	0.218	0.239	0.282827	0.315488	0.363811	0.26358	0.24901
9/19/12 18:20	0	0	0.209	0.168	0.228	0.218	0.239	0.282182	0.314828	0.363129	0.26358	0.24901
9/19/12 18:25	0	0	0.209	0.168	0.228	0.218	0.239	0.282182	0.314828	0.363811	0.26358	0.24901
9/19/12 18:30	0	0	0.209	0.168	0.227	0.218	0.239	0.282827	0.314828	0.363129	0.26358	0.24901
9/19/12 18:35	0	0	0.209	0.168	0.227	0.218	0.239	0.282182	0.314828	0.363129	0.26358	0.24964
9/19/12 18:40	0	0	0.209	0.168	0.227	0.218	0.239	0.281536	0.314828	0.363129	0.26422	0.24901
9/19/12 18:45	0	0	0.208	0.168	0.227	0.218	0.239	0.281536	0.314828	0.363129	0.26358	0.24964
9/19/12 18:50	0	0	0.208	0.168	0.227	0.218	0.238	0.281536	0.314828	0.363811	0.26295	0.24964
9/19/12 18:55	0	0	0.208	0.168	0.227	0.218	0.239	0.281536	0.314828	0.363129	0.26358	0.24901
9/19/12 19:00	0	0	0.208	0.168	0.227	0.218	0.239	0.281536	0.314828	0.363129	0.26358	0.24964
9/19/12 19:05	0	0	0.208	0.168	0.227	0.218	0.239	0.280891	0.314168	0.363129	0.26358	0.24901
9/19/12 19:10	0	0	0.208	0.168	0.227	0.218	0.239	0.280891	0.314168	0.362448	0.26358	0.24901
9/19/12 19:15	0	0	0.207	0.168	0.227	0.218	0.239	0.280891	0.314828	0.363129	0.26358	0.24901
9/19/12 19:20	0	0	0.207	0.168	0.226	0.218	0.239	0.280891	0.314168	0.363129	0.26358	0.24901
9/19/12 19:25	0.254	0	0.207	0.168	0.227	0.218	0.239	0.280246	0.314828	0.363129	0.26295	0.24901
9/19/12 19:30	0	0	0.207	0.168	0.227	0.218	0.238	0.280246	0.314168	0.362448	0.26358	0.24964
9/19/12 19:35	0	0	0.207	0.168	0.227	0.218	0.239	0.280246	0.314168	0.362448	0.26358	0.24901
9/19/12 19:40	0	0	0.207	0.168	0.226	0.218	0.239	0.280246	0.314168	0.362448	0.26358	0.24901
9/19/12 19:45	0	0	0.207	0.168	0.227	0.218	0.238	0.280246	0.313508	0.362448	0.26358	0.24901
9/19/12 19:50	0	0	0.207	0.167	0.226	0.218	0.239	0.279602	0.314168	0.362448	0.26295	0.24901
9/19/12 19:55	0	0	0.207	0.167	0.226	0.217	0.238	0.280246	0.314168	0.362448	0.26358	0.24964
9/19/12 20:00	0	0	0.207	0.167	0.226	0.217	0.239	0.279602	0.314168	0.362448	0.26358	0.24901
9/19/12 20:05	0	0	0.207	0.168	0.226	0.217	0.239	0.279602	0.313508	0.362448	0.26295	0.24901
9/19/12 20:10	0	0	0.207	0.168	0.226	0.217	0.238	0.279602	0.314168	0.361767	0.26358	0.24901
9/19/12 20:15	0	0	0.207	0.168	0.226	0.218	0.239	0.279602	0.313508	0.361767	0.26358	0.24901
9/19/12 20:20	0	0	0.207	0.167	0.226	0.218	0.239	0.278958	0.313508	0.361767	0.26295	0.24901
9/19/12 20:25	0	0	0.207	0.168	0.225	0.217	0.239	0.279602	0.313508	0.362448	0.26295	0.24901
9/19/12 20:30	0	0	0.207	0.168	0.226	0.217	0.239	0.279602	0.313508	0.362448	0.26295	0.24901
9/19/12 20:35	0	0	0.207	0.168	0.226	0.217	0.239	0.278958	0.313508	0.362448	0.26358	0.24901
9/19/12 20:40	0	0	0.206	0.168	0.226	0.217	0.238	0.278958	0.313508	0.361767	0.26358	0.24901
9/19/12 20:45	0	0	0.206	0.168	0.225	0.217	0.239	0.278958	0.312848	0.362448	0.26295	0.24901
9/19/12 20:50	0	0	0.206	0.168	0.225	0.217	0.238	0.278958	0.312848	0.361767	0.26358	0.24901
9/19/12 20:55	0	0	0.206	0.167	0.225	0.217	0.239	0.278958	0.313508	0.361767	0.26358	0.24901
9/19/12 21:00	0.254	0	0.206	0.168	0.225	0.217	0.238	0.278314	0.312848	0.361767	0.26295	0.24901
9/19/12 21:05	0	0	0.206	0.167	0.225	0.217	0.238	0.278314	0.312848	0.361086	0.26295	0.24901
9/19/12 21:10	0	0	0.206	0.167	0.225	0.217	0.238	0.278314	0.313508	0.361767	0.26295	0.24901
9/19/12 21:15	0	0	0.206	0.168	0.225	0.217	0.238	0.278958	0.312848	0.361086	0.26295	0.24964
9/19/12 21:20	0	0	0.206	0.168	0.225	0.217	0.238	0.278314	0.312848	0.361086	0.26295	0.24901
9/19/12 21:25	0	0	0.206	0.167	0.225	0.217	0.238	0.278314	0.312848	0.361086	0.26295	0.24964
9/19/12 21:30	0	0	0.206	0.168	0.225	0.216	0.238	0.278314	0.312848	0.361086	0.26295	0.24901
9/19/12 21:35	0	0	0.206	0.168	0.225	0.217	0.238	0.278314	0.312848	0.361086	0.26295	0.24901
9/19/12 21:40	0	0	0.206	0.167	0.225	0.217	0.238	0.27767	0.312848	0.361086	0.26231	0.24901
9/19/12 21:45	0	0	0.206	0.167	0.224	0.216	0.239	0.27767	0.312848	0.361086	0.26295	0.24901
9/19/12 21:50	0	0	0.206	0.168	0.225	0.217	0.238	0.27767	0.312848	0.361086	0.26295	0.24901
9/19/12 21:55	0	0	0.206	0.167	0.225	0.216	0.238	0.27767	0.312848	0.361086	0.26295	0.24901
9/19/12 22:00	0	0	0.206	0.167	0.225	0.217	0.238	0.277027	0.312189	0.361086	0.26295	0.24964
9/19/12 22:05	0	0	0.206	0.167	0.224	0.216	0.238	0.277027	0.312848	0.361086	0.26295	0.24901
9/19/12 22:10	0	0	0.206	0.167	0.224	0.216	0.238	0.277027	0.312189	0.361086	0.26231	0.24901
9/19/12 22:15	0	0	0.205	0.167	0.224	0.216	0.238	0.27767	0.312848	0.360406	0.26231	0.24901
9/19/12 22:20	0	0	0.206	0.167	0.224	0.216	0.238	0.277027	0.312189	0.360406	0.26295	0.24901
9/19/12 22:25	0	0	0.205	0.167	0.224	0.216	0.238	0.277027	0.312189	0.360406	0.26231	0.24901
9/19/12 22:30	0	0	0.205	0.167	0.225	0.216	0.238	0.277027	0.312189	0.361086	0.26231	0.24901
9/19/12 22:35	0	0	0.205	0.167	0.223	0.216	0.239	0.277027	0.312189	0.360406	0.26231	0.24901
9/19/12 22:40	0	0	0.205	0.167	0.224	0.216	0.238	0.276383	0.312189	0.361086	0.26231	0.24901
9/19/12 22:45	0	0	0.205	0.167	0.224	0.215	0.238	0.277027	0.312189	0.360406	0.26231	0.24901
9/19/12 22:50	0	0	0.205	0.167	0.223	0.215	0.238	0.276383	0.312189	0.359726	0.26231	0.24901
9/19/12 22:55	0	0	0.205	0.167	0.224	0.216	0.238	0.276383	0.31153	0.360406	0.26231	0.248379
9/19/12 23:00	0	0	0.204	0.167	0.224	0.215	0.238	0.276383	0.312189	0.361086	0.26231	0.24901
9/19/12 23:05	0	0	0.205	0.167	0.223	0.215	0.238	0.275741	0.31153	0.360406	0.26167	0.24901
9/19/12 23:10	0	0	0.205	0.167	0.223	0.216	0.238	0.276383	0.31153	0.360406	0.26231	0.24901
9/19/12 23:15	0	0	0.204	0.167	0.223	0.215	0.238	0.276383	0.312189	0.360406	0.26231	0.24901
9/19/12 23:20	0	0	0.205	0.167	0.223	0.215	0.238	0.275741	0.312189	0.359726	0.26167	0.24901
9/19/12 23:25	0	0	0.204	0.167	0.223	0.215	0.238	0.275741	0.31153	0.359726	0.26231	0.24901
9/19/12 23:30	0	0	0.204	0.167	0.223	0.215	0.238	0.275741	0.31153	0.360406	0.26167	0.24964
9/19/12 23:35	0	0	0.204	0.167	0.223	0.215	0.238	0.275741	0.31153	0.359726	0.26167	0.24901
9/19/12 23:40	0	0	0.204	0.167	0.223	0.215	0.238	0.275741	0.310871	0.360406	0.26167	0.24901
9/19/12 23:45	0	0	0.204	0.167	0.223	0.215	0.238	0.275741	0.31153	0.359726	0.26167	0.24901
9/19/12 23:50	0	0	0.204	0.167	0.223	0.216	0.238	0.276383	0.31153	0.360406	0.26167	0.24901
9/19/12 23:55	0	0	0.204	0.167	0.223	0.215	0.238	0.275098	0.31153	0.360406	0.26167	0.24901
9/20/12 0:00	0	0	0.204	0.167	0.223	0.215	0.238	0.275741	0.31153	0.359726	0.26167	0.248379
9/20/12 0:05	0.254	0	0.204	0.167	0.222	0.215	0.238	0.275741	0.31153	0.360406	0.26167	0.24901
9/20/12 0:10	0	0	0.204	0.167	0.223	0.215	0.238	0.275098	0.310871	0.359046	0.26167	0.24901
9/20/12 0:15	0	0	0.204	0.167	0.223	0.215	0.238	0.275741	0.310871	0.359726	0.26167	0.24901
9/20/12 0:20	0	0	0.204	0.167	0.223	0.215	0.238	0.275741	0.310871	0.359046	0.26167	0.24901
9/20/12 0:25	0	0	0.204	0.167	0.223	0.215	0.238	0.275098	0.31153	0.359726	0.26167	0.24901
9/20/12 0:30	0	0	0.204	0.167	0.223	0.215	0.238	0.275741	0.310871	0.359046	0.26167	0.24901
9/20/12 0:35	0	0	0.204	0.167	0.222	0.215	0.238	0.275098	0.310871	0.359046	0.26167	0.24901
9/20/12 0:40	0	0	0.204	0.167	0.223	0.215	0.238	0.275098	0.310871	0.359726	0.26104	0.24901
9/20/12 0:45	0	0	0.204	0.167	0.222	0.215	0.238	0.275098	0.310213	0.359726	0.26104	0.24901
9/20/12 0:50	0	0	0.204	0.167	0.222	0.215	0.238	0.275098	0.310871	0.359726	0.26104	0.24901
9/20/12 0:55	0	0	0.204	0.166	0.222	0.215	0.238	0.275098	0.310871	0.359726	0.26104	0.24901
9/20/12 1:00	0	0	0.204	0.166	0.222	0.215	0.238	0.274456	0.310871	0.360406	0.26104	0.248379
9/20/12 1:05	0	0	0.204	0.167	0.222	0.215	0.238	0.274456	0.310871	0.359726	0.26167	0.24901
9/20/12 1:10	0	0	0.204	0.167	0.222	0.215	0.238	0.275098	0.310871	0.359726	0.26104	0.24901
9/20/12 1:15	0	0	0.204	0.166	0.222	0.215	0.238	0.274456	0.310213	0.359726	0.26104	0.24901
9/20/12 1:20	0	0	0.204	0.166	0.222	0.215	0.238	0.274456	0.310871	0.359726	0.26104	0.248379
9/20/12 1:25	0	0	0.204	0.166	0.222	0.214	0.238	0.274456	0.310213	0.359046	0.26104	0.24901
9/20/12 1:30	0	0	0.204	0.166	0.222	0.214	0.238	0.274456	0.310871	0.359726	0.26104	0.248379
9/20/12 1:35	0	0	0.204	0.166	0.222	0.214	0.238	0.274456	0.310871	0.359046	0.26104	0.24901
9/20/12 1:40	0	0	0.204	0.166	0.222	0.214	0.238	0.274456	0.310871	0.359046	0.26104	0.24901
9/20/12 1:45	0	0	0.204	0.166	0.222	0.214	0.238	0.274456	0.310213	0.359726	0.26104	0.24901
9/20/12 1:50	0	0	0.204	0.166	0.221	0.214	0.238	0.273814	0.310213	0.359046	0.26104	0.24901
9/20/12 1:55	0	0	0.204	0.166	0.221	0.214	0.238	0.273814	0.310213	0.359046	0.26104	0.24901
9/20/12 2:00	0	0	0.203	0.167	0.222	0.214	0.238	0.273814	0.310213	0.359046	0.26104	0.24901
9/20/12 2:05	0	0	0.204	0.166	0.222	0.214	0.238	0.273814	0.309555	0.359046	0.26104	0.24901
9/20/12 2:10	0	0	0.203	0.166	0.221	0.214	0.238	0.273173	0.310213	0.359046	0.26104	0.24901
9/20/12 2:15	0	0	0.204	0.166	0.221	0.214	0.238	0.273814	0.309555	0.358366	0.26104	0.24901
9/20/12 2:20	0	0	0.204	0.166	0.222	0.214	0.238	0.273814	0.309555	0.359046	0.26104	0.24901
9/20/12 2:25	0	0	0.204	0.166	0.221	0.214	0.238	0.273173	0.310213	0.358366	0.26104	0.24901
9/20/12 2:30	0	0	0.204	0.166	0.221	0.214	0.238	0.273173	0.309555	0.358366	0.26104	0.24901
9/20/12 2:35	0.254	0	0.204	0.165	0.221	0.214	0.238	0.273173	0.310213	0.359046	0.26104	0.24901
9/20/12 2:40	0	0	0.204	0.166	0.221	0.214	0.238	0.273173	0.309555	0.359046	0.26104	0.24901
9/20/12 2:45	0	0	0.203	0.166	0.221	0.214	0.238	0.273173	0.309555	0.358366	0.26104	0.24901
9/20/12 2:50	0	0	0.203	0.166	0.221	0.214	0.238	0.273173	0.309555	0.359046	0.26104	0.24901
9/20/12 2:55	0	0	0.203	0.166	0.22	0.214	0.238	0.273173	0.309555	0.359046	0.26104	0.24901
9/20/12 3:00	0	0	0.203	0.166	0.22	0.214	0.238	0.273173	0.308897	0.358366	0.26104	0.248379
9/20/12 3:05	0	0	0.203	0.166	0.22	0.214	0.238	0.273173	0.309555	0.358366	0.26104	0.248379
9/20/12 3:10	0	0	0.203	0.166	0.22	0.213	0.238	0.273173	0.308897	0.358366	0.26104	0.24901
9/20/12 3:15	0	0	0.203	0.165	0.22	0.214	0.238	0.273173	0.309555	0.358366	0.2604	0.24901
9/20/12 3:20	0	0	0.203	0.165	0.22	0.214	0.238	0.273173	0.308897	0.358366	0.26104	0.24901
9/20/12 3:25	0	0	0.203	0.166	0.22	0.214	0.238	0.272531	0.309555	0.358366	0.26104	0.24901
9/20/12 3:30	0	0	0.203	0.166	0.22	0.213	0.238	0.273173	0.309555	0.358366	0.26104	0.24901
9/20/12 3:35	0	0	0.203	0.166	0.22	0.214	0.238	0.272531	0.308897	0.358366	0.2604	0.24901
9/20/12 3:40	0	0	0.203	0.166	0.22	0.214	0.238	0.272531	0.309555	0.357687	0.26104	0.248379
9/20/12 3:45	0	0	0.203	0.166	0.22	0.214	0.238	0.272531	0.308897	0.357687	0.2604	0.248379
9/20/12 3:50	0	0	0.203	0.166	0.22	0.213	0.238	0.273173	0.308897	0.357687	0.26104	0.248379
9/20/12 3:55	0	0	0.203	0.165	0.22	0.213	0.238	0.273173	0.308897	0.357687	0.26104	0.24901
9/20/12 4:00	0	0	0.203	0.165	0.22	0.213	0.238	0.272531	0.308897	0.357687	0.2604	0.24901
9/20/12 4:05	0	0	0.203	0.166	0.22	0.213	0.237	0.272531	0.308897	0.358366	0.2604	0.24901
9/20/12 4:10	0	0	0.203	0.165	0.22	0.213	0.238	0.272531	0.308897	0.358366	0.2604	0.24901
9/20/12 4:15	0	0	0.203	0.165	0.22	0.213	0.237	0.272531	0.308897	0.358366	0.26104	0.24901
9/20/12 4:20	0	0	0.203	0.165	0.22	0.213	0.238	0.272531	0.308897	0.357687	0.2604	0.24901
9/20/12 4:25	0	0	0.203	0.165	0.22	0.213	0.238	0.27189	0.30824	0.358366	0.2604	0.24901
9/20/12 4:30	0	0	0.203	0.165	0.219	0.213	0.238	0.272531	0.308897	0.358366	0.2604	0.24901
9/20/12 4:35	0	0	0.203	0.165	0.22	0.213	0.238	0.27189	0.308897	0.357687	0.2604	0.248379
9/20/12 4:40	0	0	0.203	0.166	0.22	0.213	0.238	0.27189	0.30824	0.357687	0.2604	0.24901
9/20/12 4:45	0	0	0.203	0.165	0.219	0.213	0.237	0.27189	0.30824	0.357687	0.2604	0.248379
9/20/12 4:50	0	0	0.203	0.165	0.22	0.213	0.238	0.27189	0.308897	0.357687	0.2604	0.24901
9/20/12 4:55	0	0	0.203	0.165	0.219	0.212	0.237	0.27189	0.30824	0.357687	0.2604	0.248379
9/20/12 5:00	0	0	0.203	0.165	0.219	0.212	0.237	0.27189	0.30824	0.357008	0.2604	0.248379
9/20/12 5:05	0	0	0.203	0.165	0.219	0.212	0.238	0.27189	0.30824	0.357008	0.2604	0.24901
9/20/12 5:10	0	0	0.203	0.165	0.219	0.212	0.237	0.27189	0.30824	0.357687	0.2604	0.24901
9/20/12 5:15	0	0	0.203	0.165	0.219	0.213	0.237	0.27189	0.30824	0.357008	0.2604	0.24901
9/20/12 5:20	0	0	0.203	0.165	0.219	0.212	0.237	0.271249	0.30824	0.357008	0.2604	0.24901
9/20/12 5:25	0	0	0.203	0.165	0.219	0.212	0.237	0.27189	0.30824	0.357008	0.2604	0.248379
9/20/12 5:30	0	0	0.203	0.165	0.218	0.212	0.237	0.27189	0.30824	0.357008	0.2604	0.248379
9/20/12 5:35	0	0	0.203	0.165	0.218	0.212	0.237	0.27189	0.307582	0.357008	0.2604	0.24901
9/20/12 5:40	0	0	0.203	0.165	0.218	0.212	0.237	0.27189	0.30824	0.357008	0.25977	0.24901
9/20/12 5:45	0	0	0.203	0.165	0.218	0.212	0.238	0.271249	0.307582	0.357008	0.2604	0.24901
9/20/12 5:50	0	0	0.203	0.165	0.218	0.212	0.237	0.27189	0.307582	0.357008	0.2604	0.248379
9/20/12 5:55	0	0	0.203	0.165	0.219	0.212	0.237	0.271249	0.307582	0.357008	0.2604	0.24901
9/20/12 6:00	0	0	0.202	0.165	0.218	0.212	0.237	0.271249	0.307582	0.357008	0.2604	0.248379
9/20/12 6:05	0	0	0.202	0.165	0.218	0.212	0.237	0.271249	0.307582	0.357008	0.2604	0.248379
9/20/12 6:10	0	0	0.203	0.165	0.218	0.212	0.237	0.271249	0.307582	0.357008	0.2604	0.248379
9/20/12 6:15	0	0	0.202	0.165	0.218	0.212	0.237	0.271249	0.307582	0.357008	0.2604	0.248379
9/20/12 6:20	0	0	0.202	0.165	0.218	0.212	0.238	0.271249	0.306926	0.357008	0.25977	0.248379
9/20/12 6:25	0	0	0.202	0.165	0.218	0.212	0.237	0.271249	0.306926	0.357008	0.26104	0.24901
9/20/12 6:30	0	0	0.202	0.165	0.218	0.212	0.237	0.271249	0.306926	0.357008	0.2604	0.248379
9/20/12 6:35	0	0	0.202	0.165	0.218	0.212	0.237	0.271249	0.307582	0.356329	0.26104	0.248379
9/20/12 6:40	0	0	0.202	0.165	0.218	0.212	0.237	0.271249	0.307582	0.356329	0.26104	0.24901
9/20/12 6:45	0	0	0.202	0.165	0.218	0.212	0.237	0.271249	0.306926	0.356329	0.25977	0.24901
9/20/12 6:50	0	0	0.202	0.165	0.218	0.212	0.237	0.271249	0.306926	0.356329	0.25977	0.248379
9/20/12 6:55	0	0	0.202	0.165	0.218	0.212	0.237	0.271249	0.307582	0.356329	0.2604	0.248379
9/20/12 7:00	0	0	0.203	0.165	0.218	0.211	0.237	0.271249	0.306926	0.356329	0.2604	0.248379
9/20/12 7:05	0.254	0	0.202	0.165	0.218	0.211	0.237	0.271249	0.307582	0.356329	0.25977	0.24901
9/20/12 7:10	0	0	0.202	0.165	0.218	0.212	0.237	0.271249	0.307582	0.356329	0.2604	0.24901
9/20/12 7:15	0	0	0.202	0.165	0.217	0.212	0.237	0.271249	0.306926	0.356329	0.25977	0.248379
9/20/12 7:20	0	0	0.202	0.165	0.218	0.211	0.236	0.270609	0.307582	0.355651	0.25977	0.24901
9/20/12 7:25	0	0	0.202	0.165	0.217	0.211	0.236	0.271249	0.306926	0.355651	0.25977	0.24901
9/20/12 7:30	0	0	0.202	0.165	0.218	0.211	0.237	0.271249	0.306926	0.356329	0.25977	0.248379
9/20/12 7:35	0	0	0.202	0.165	0.217	0.211	0.236	0.271249	0.306926	0.355651	0.25977	0.248379
9/20/12 7:40	0	0	0.202	0.165	0.217	0.211	0.237	0.271249	0.306926	0.356329	0.25977	0.248379
9/20/12 7:45	0	0	0.202	0.165	0.217	0.211	0.237	0.270609	0.306926	0.354973	0.25977	0.248379
9/20/12 7:50	0	0	0.202	0.165	0.217	0.211	0.237	0.271249	0.306926	0.355651	0.25977	0.248379
9/20/12 7:55	0	0	0.202	0.165	0.217	0.211	0.236	0.271249	0.306926	0.355651	0.25977	0.248379
9/20/12 8:00	0	0	0.202	0.165	0.217	0.21	0.237	0.270609	0.306926	0.355651	0.25913	0.248379
9/20/12 8:05	0	0	0.202	0.165	0.217	0.211	0.236	0.271249	0.306269	0.355651	0.25977	0.248379
9/20/12 8:10	0	0	0.202	0.165	0.217	0.211	0.236	0.270609	0.306269	0.354973	0.25977	0.248379
9/20/12 8:15	0	0	0.202	0.165	0.217	0.21	0.237	0.270609	0.306269	0.355651	0.25977	0.248379
9/20/12 8:20	0	0	0.202	0.165	0.217	0.21	0.236	0.270609	0.306926	0.354973	0.25977	0.24901
9/20/12 8:25	0	0	0.202	0.165	0.217	0.21	0.236	0.270609	0.306926	0.354973	0.25913	0.248379
9/20/12 8:30	0	0	0.202	0.165	0.217	0.211	0.236	0.271249	0.306269	0.355651	0.25913	0.248379
9/20/12 8:35	0	0	0.202	0.165	0.217	0.21	0.236	0.270609	0.306269	0.354973	0.25977	0.24901
9/20/12 8:40	0	0	0.202	0.165	0.217	0.211	0.237	0.270609	0.306269	0.354973	0.25977	0.248379
9/20/12 8:45	0	0	0.202	0.165	0.217	0.211	0.236	0.270609	0.306269	0.354973	0.25977	0.248379
9/20/12 8:50	0	0	0.202	0.165	0.217	0.21	0.236	0.270609	0.306269	0.354973	0.25913	0.248379
9/20/12 8:55	0	0	0.201	0.165	0.217	0.21	0.236	0.270609	0.306269	0.354973	0.25977	0.248379
9/20/12 9:00	0	0	0.202	0.165	0.217	0.21	0.237	0.270609	0.306269	0.354973	0.25913	0.24901
9/20/12 9:05	0	0	0.202	0.164	0.217	0.21	0.236	0.270609	0.305613	0.354295	0.25913	0.248379
9/20/12 9:10	0	0	0.201	0.165	0.217	0.21	0.236	0.270609	0.305613	0.354973	0.25977	0.24775
9/20/12 9:15	0	0	0.202	0.165	0.217	0.21	0.236	0.270609	0.306269	0.354973	0.25913	0.248379
9/20/12 9:20	0	0	0.201	0.164	0.216	0.21	0.236	0.270609	0.305613	0.354295	0.25913	0.24775
9/20/12 9:25	0	0	0.201	0.165	0.217	0.21	0.237	0.270609	0.305613	0.354973	0.25913	0.248379
9/20/12 9:30	0	0	0.201	0.164	0.216	0.21	0.236	0.270609	0.305613	0.354973	0.25913	0.248379
9/20/12 9:35	0	0	0.201	0.165	0.216	0.21	0.236	0.270609	0.306269	0.354295	0.25913	0.24775
9/20/12 9:40	0	0	0.201	0.164	0.217	0.21	0.236	0.270609	0.305613	0.354295	0.25913	0.24775
9/20/12 9:45	0	0	0.201	0.164	0.216	0.21	0.236	0.270609	0.306269	0.354295	0.25913	0.24775
9/20/12 9:50	0	0	0.201	0.164	0.216	0.21	0.236	0.269969	0.305613	0.354295	0.25913	0.24775
9/20/12 9:55	0	0	0.201	0.164	0.216	0.21	0.236	0.270609	0.305613	0.354295	0.2585	0.248379
9/20/12 10:00	0.254	0	0.201	0.164	0.216	0.21	0.236	0.270609	0.305613	0.353618	0.25913	0.24775
9/20/12 10:05	0	0	0.201	0.164	0.216	0.21	0.236	0.269969	0.305613	0.353618	0.2585	0.24775
9/20/12 10:10	0	0	0.201	0.164	0.216	0.21	0.236	0.269969	0.305613	0.354295	0.2585	0.24775
9/20/12 10:15	0	0	0.201	0.164	0.216	0.21	0.236	0.269969	0.305613	0.354295	0.25913	0.24775
9/20/12 10:20	0	0	0.201	0.164	0.216	0.21	0.236	0.270609	0.305613	0.353618	0.2585	0.24775
9/20/12 10:25	0	0	0.201	0.164	0.216	0.21	0.236	0.269969	0.305613	0.354295	0.2585	0.248379
9/20/12 10:30	0	0	0.201	0.164	0.216	0.21	0.236	0.269969	0.305613	0.353618	0.25913	0.248379
9/20/12 10:35	0	0	0.201	0.164	0.216	0.21	0.236	0.269969	0.305613	0.353618	0.2585	0.248379
9/20/12 10:40	0	0	0.201	0.164	0.215	0.21	0.236	0.269969	0.305613	0.353618	0.2585	0.24775
9/20/12 10:45	0	0	0.201	0.164	0.215	0.21	0.236	0.269969	0.305613	0.353618	0.2585	0.24775
9/20/12 10:50	0	0	0.201	0.164	0.215	0.21	0.236	0.269969	0.304957	0.353618	0.2585	0.24775
9/20/12 10:55	0	0	0.201	0.164	0.215	0.21	0.236	0.269329	0.304957	0.353618	0.2585	0.24775
9/20/12 11:00	0	0	0.201	0.164	0.215	0.21	0.236	0.269329	0.304957	0.353618	0.2585	0.248379
9/20/12 11:05	0	0	0.201	0.164	0.215	0.21	0.236	0.269329	0.305613	0.353618	0.25786	0.24712
9/20/12 11:10	0	0	0.201	0.164	0.215	0.209	0.236	0.269329	0.304957	0.353618	0.25786	0.24775
9/20/12 11:15	0	0	0.2	0.164	0.215	0.209	0.236	0.269329	0.304957	0.353618	0.25786	0.24775
9/20/12 11:20	0	0	0.2	0.164	0.215	0.21	0.236	0.269329	0.304957	0.353618	0.2585	0.24775
9/20/12 11:25	0	0	0.2	0.164	0.215	0.21	0.236	0.26869	0.304957	0.353618	0.25786	0.24775
9/20/12 11:30	0	0	0.2	0.164	0.215	0.21	0.236	0.269329	0.304957	0.353618	0.2585	0.24775
9/20/12 11:35	0	0	0.2	0.164	0.215	0.209	0.236	0.26869	0.304957	0.352941	0.25786	0.24712
9/20/12 11:40	0	0	0.2	0.164	0.215	0.209	0.236	0.269329	0.304957	0.353618	0.25786	0.24712
9/20/12 11:45	0	0	0.2	0.164	0.215	0.209	0.236	0.269329	0.304957	0.352941	0.25786	0.24712
9/20/12 11:50	0	0	0.2	0.164	0.215	0.209	0.236	0.26869	0.304957	0.352941	0.25786	0.24775
9/20/12 11:55	0	0	0.199	0.164	0.215	0.209	0.236	0.269329	0.304957	0.352941	0.25786	0.24775
9/20/12 12:00	0	0	0.199	0.164	0.215	0.209	0.236	0.26869	0.304957	0.352941	0.25786	0.24712
9/20/12 12:05	0	0	0.199	0.164	0.215	0.209	0.236	0.26869	0.304957	0.352941	0.25786	0.24712
9/20/12 12:10	0	0	0.198	0.164	0.214	0.209	0.236	0.26869	0.304301	0.352941	0.25786	0.24775
9/20/12 12:15	0	0	0.199	0.163	0.215	0.209	0.236	0.26869	0.304301	0.352941	0.25786	0.24712
9/20/12 12:20	0	0	0.199	0.163	0.215	0.209	0.236	0.26869	0.304301	0.352941	0.25786	0.24712
9/20/12 12:25	0	0	0.199	0.163	0.214	0.209	0.236	0.26869	0.304301	0.352941	0.25786	0.24712
9/20/12 12:30	0	0	0.199	0.164	0.214	0.209	0.236	0.26869	0.304301	0.352264	0.25786	0.24712
9/20/12 12:35	0	0	0.199	0.164	0.214	0.209	0.236	0.26805	0.304301	0.352264	0.25786	0.24712
9/20/12 12:40	0	0	0.198	0.163	0.214	0.209	0.236	0.26805	0.303646	0.352941	0.25786	0.24712
9/20/12 12:45	0	0	0.198	0.163	0.214	0.209	0.236	0.267411	0.303646	0.352264	0.25786	0.24712
9/20/12 12:50	0	0	0.198	0.163	0.214	0.209	0.236	0.267411	0.303646	0.352264	0.25723	0.24712
9/20/12 12:55	0	0	0.198	0.163	0.214	0.209	0.236	0.267411	0.304301	0.352941	0.25723	0.24712
9/20/12 13:00	0	0	0.198	0.163	0.214	0.209	0.236	0.266773	0.304301	0.351587	0.25723	0.24712
9/20/12 13:05	0	0	0.198	0.163	0.214	0.209	0.236	0.266773	0.304301	0.351587	0.25723	0.24712
9/20/12 13:10	0	0	0.198	0.163	0.214	0.209	0.236	0.266773	0.304301	0.352264	0.25786	0.24712
9/20/12 13:15	0	0	0.198	0.163	0.214	0.209	0.236	0.266773	0.304301	0.352264	0.25723	0.24712
9/20/12 13:20	0	0	0.197	0.163	0.214	0.209	0.236	0.266134	0.304301	0.351587	0.25723	0.24712
9/20/12 13:25	0	0	0.197	0.163	0.214	0.209	0.236	0.266134	0.304301	0.352264	0.25723	0.24712
9/20/12 13:30	0	0	0.197	0.163	0.214	0.208	0.236	0.265496	0.303646	0.352264	0.25723	0.24712
9/20/12 13:35	0	0	0.197	0.163	0.214	0.209	0.236	0.265496	0.304301	0.352264	0.25723	0.24712
9/20/12 13:40	0	0	0.197	0.163	0.214	0.208	0.236	0.265496	0.303646	0.351587	0.25723	0.24712
9/20/12 13:45	0	0	0.196	0.163	0.214	0.209	0.236	0.264858	0.304301	0.351587	0.25723	0.246491
9/20/12 13:50	0	0	0.196	0.163	0.214	0.209	0.236	0.264858	0.303646	0.351587	0.25723	0.24712
9/20/12 13:55	0	0	0.196	0.163	0.214	0.209	0.236	0.264858	0.303646	0.352264	0.25723	0.246491
9/20/12 14:00	0	0	0.196	0.163	0.214	0.209	0.236	0.264858	0.304301	0.351587	0.25723	0.24712
9/20/12 14:05	0	0	0.196	0.163	0.214	0.208	0.236	0.264221	0.303646	0.351587	0.25723	0.24712
9/20/12 14:10	0	0	0.196	0.163	0.214	0.209	0.236	0.264858	0.304301	0.352264	0.25723	0.24712
9/20/12 14:15	0	0	0.196	0.163	0.214	0.209	0.236	0.264221	0.304301	0.351587	0.25723	0.246491
9/20/12 14:20	0.254	0	0.196	0.162	0.214	0.208	0.236	0.263584	0.303646	0.351587	0.25723	0.24712
9/20/12 14:25	0	0	0.196	0.162	0.214	0.208	0.236	0.262947	0.303646	0.351587	0.25786	0.246491
9/20/12 14:30	0	0	0.196	0.162	0.214	0.209	0.236	0.263584	0.303646	0.351587	0.25723	0.246491
9/20/12 14:35	0	0	0.196	0.162	0.214	0.208	0.236	0.262947	0.303646	0.351587	0.25723	0.246491
9/20/12 14:40	0	0	0.195	0.162	0.214	0.208	0.236	0.262947	0.303646	0.352264	0.25723	0.246491
9/20/12 14:45	0	0	0.195	0.163	0.214	0.208	0.236	0.262947	0.304301	0.352264	0.25723	0.246491
9/20/12 14:50	0	0	0.195	0.162	0.214	0.208	0.236	0.26231	0.303646	0.351587	0.25723	0.24712
9/20/12 14:55	0	0	0.195	0.162	0.214	0.208	0.236	0.26231	0.303646	0.351587	0.25659	0.246491
9/20/12 15:00	0	0	0.195	0.162	0.214	0.208	0.236	0.26231	0.303646	0.351587	0.25723	0.246491
9/20/12 15:05	0	0	0.195	0.162	0.214	0.208	0.236	0.26231	0.303646	0.350911	0.25723	0.24712
9/20/12 15:10	0	0	0.195	0.162	0.214	0.208	0.235	0.26231	0.303646	0.351587	0.25659	0.246491
9/20/12 15:15	0	0	0.195	0.162	0.214	0.208	0.236	0.261674	0.303646	0.351587	0.25659	0.246491
9/20/12 15:20	0	0	0.194	0.162	0.214	0.208	0.236	0.261674	0.303646	0.351587	0.25659	0.246491
9/20/12 15:25	0	0	0.194	0.162	0.214	0.208	0.236	0.261038	0.303646	0.351587	0.25659	0.246491
9/20/12 15:30	0	0	0.195	0.162	0.214	0.208	0.236	0.261038	0.303646	0.351587	0.25723	0.246491
9/20/12 15:35	0	0	0.194	0.162	0.214	0.208	0.236	0.261038	0.303646	0.351587	0.25723	0.246491
9/20/12 15:40	0	0	0.194	0.162	0.213	0.208	0.235	0.261038	0.30299	0.351587	0.25659	0.246491
9/20/12 15:45	0	0	0.194	0.162	0.213	0.207	0.235	0.261038	0.303646	0.351587	0.25659	0.245862
9/20/12 15:50	0	0	0.194	0.162	0.213	0.208	0.235	0.260402	0.303646	0.350911	0.25659	0.246491
9/20/12 15:55	0	0	0.193	0.162	0.213	0.208	0.236	0.260402	0.30299	0.350911	0.25659	0.246491
9/20/12 16:00	0	0	0.194	0.162	0.213	0.208	0.235	0.260402	0.303646	0.350911	0.25659	0.24712
9/20/12 16:05	0	0	0.193	0.162	0.213	0.208	0.236	0.260402	0.303646	0.351587	0.25659	0.246491
9/20/12 16:10	0	0	0.193	0.162	0.213	0.208	0.235	0.259767	0.303646	0.351587	0.25659	0.246491
9/20/12 16:15	0	0	0.193	0.162	0.213	0.207	0.236	0.260402	0.30299	0.350911	0.25659	0.246491
9/20/12 16:20	0	0	0.193	0.162	0.213	0.208	0.235	0.259767	0.30299	0.350911	0.25723	0.24712
9/20/12 16:25	0	0	0.193	0.162	0.213	0.207	0.236	0.259767	0.30299	0.350911	0.25659	0.246491
9/20/12 16:30	0	0	0.193	0.162	0.213	0.208	0.236	0.259767	0.30299	0.350911	0.25659	0.246491
9/20/12 16:35	0	0	0.193	0.162	0.213	0.208	0.236	0.259132	0.30299	0.350911	0.25659	0.246491
9/20/12 16:40	0	0	0.193	0.162	0.212	0.207	0.235	0.259132	0.30299	0.350911	0.25659	0.246491
9/20/12 16:45	0	0	0.193	0.162	0.213	0.208	0.235	0.259132	0.302336	0.350911	0.25659	0.246491
9/20/12 16:50	0	0	0.193	0.162	0.212	0.207	0.235	0.259132	0.302336	0.350235	0.25659	0.246491
9/20/12 16:55	0	0	0.193	0.162	0.213	0.207	0.236	0.259132	0.30299	0.350911	0.25659	0.245862
9/20/12 17:00	0	0	0.193	0.162	0.213	0.207	0.236	0.259132	0.30299	0.350235	0.25659	0.246491
9/20/12 17:05	0	0	0.193	0.162	0.212	0.207	0.235	0.258497	0.30299	0.350911	0.25596	0.246491
9/20/12 17:10	0	0	0.193	0.162	0.213	0.208	0.235	0.259132	0.302336	0.350911	0.25723	0.246491
9/20/12 17:15	0	0	0.193	0.162	0.212	0.207	0.236	0.259132	0.302336	0.350911	0.25659	0.246491
9/20/12 17:20	0	0	0.192	0.161	0.212	0.208	0.235	0.258497	0.30299	0.350911	0.25659	0.246491
9/20/12 17:25	0	0	0.192	0.162	0.212	0.208	0.236	0.258497	0.302336	0.350911	0.25659	0.245862
9/20/12 17:30	0	0	0.192	0.162	0.212	0.208	0.236	0.258497	0.302336	0.350911	0.25659	0.246491
9/20/12 17:35	0	0	0.192	0.162	0.212	0.207	0.235	0.258497	0.302336	0.350911	0.25659	0.246491
9/20/12 17:40	0	0	0.193	0.162	0.212	0.207	0.235	0.257862	0.302336	0.350911	0.25596	0.246491
9/20/12 17:45	0	0	0.192	0.162	0.212	0.207	0.235	0.257862	0.302336	0.350911	0.25596	0.246491
9/20/12 17:50	0	0	0.192	0.162	0.212	0.207	0.235	0.257862	0.302336	0.350911	0.25659	0.245862
9/20/12 17:55	0	0	0.192	0.162	0.212	0.207	0.235	0.257862	0.302336	0.350911	0.25659	0.245862
9/20/12 18:00	0	0	0.192	0.161	0.212	0.207	0.235	0.257862	0.302336	0.350235	0.25659	0.246491
9/20/12 18:05	0	0	0.192	0.162	0.212	0.207	0.235	0.257228	0.302336	0.350235	0.25596	0.246491
9/20/12 18:10	0.254	0	0.192	0.161	0.212	0.208	0.235	0.257862	0.302336	0.350235	0.25596	0.246491
9/20/12 18:15	0	0	0.192	0.162	0.212	0.207	0.235	0.256594	0.302336	0.350235	0.25659	0.246491
9/20/12 18:20	0	0	0.192	0.162	0.212	0.207	0.235	0.257228	0.302336	0.350235	0.25596	0.245862
9/20/12 18:25	0	0	0.192	0.162	0.212	0.207	0.235	0.257228	0.302336	0.350235	0.25596	0.246491
9/20/12 18:30	0	0	0.192	0.161	0.212	0.207	0.235	0.257228	0.302336	0.350235	0.25596	0.245862
9/20/12 18:35	0	0	0.192	0.162	0.212	0.207	0.235	0.257228	0.302336	0.350235	0.25659	0.245862
9/20/12 18:40	0	0	0.192	0.162	0.212	0.207	0.235	0.257228	0.302336	0.350235	0.25659	0.246491
9/20/12 18:45	0	0	0.192	0.162	0.212	0.207	0.235	0.256594	0.302336	0.350235	0.25659	0.245862
9/20/12 18:50	0	0	0.191	0.162	0.212	0.207	0.236	0.256594	0.302336	0.350235	0.25596	0.246491
9/20/12 18:55	0	0	0.192	0.161	0.212	0.207	0.235	0.257228	0.302336	0.350235	0.25596	0.246491
9/20/12 19:00	0	0	0.191	0.161	0.212	0.207	0.235	0.256594	0.302336	0.350235	0.25596	0.245862
9/20/12 19:05	0	0	0.191	0.161	0.212	0.207	0.236	0.256594	0.302336	0.350235	0.25596	0.246491
9/20/12 19:10	0	0	0.191	0.161	0.212	0.207	0.236	0.25596	0.302336	0.349559	0.25596	0.246491
9/20/12 19:15	0	0	0.191	0.161	0.212	0.207	0.235	0.25596	0.302336	0.350235	0.25596	0.246491
9/20/12 19:20	0	0	0.191	0.161	0.212	0.207	0.235	0.256594	0.301681	0.350235	0.25596	0.245862
9/20/12 19:25	0	0	0.191	0.161	0.212	0.207	0.235	0.256594	0.302336	0.350235	0.25596	0.246491
9/20/12 19:30	0	0	0.191	0.162	0.212	0.207	0.235	0.25596	0.301681	0.350235	0.25596	0.245862
9/20/12 19:35	0	0	0.191	0.161	0.212	0.207	0.235	0.25596	0.301681	0.350235	0.25596	0.246491
9/20/12 19:40	0	0	0.191	0.161	0.212	0.207	0.235	0.25596	0.301681	0.350235	0.25596	0.245862
9/20/12 19:45	0	0	0.191	0.161	0.211	0.207	0.235	0.25596	0.301681	0.350235	0.25596	0.246491
9/20/12 19:50	0	0	0.191	0.161	0.212	0.207	0.235	0.25596	0.301681	0.350235	0.25596	0.245862
9/20/12 19:55	0	0	0.191	0.161	0.211	0.207	0.236	0.25596	0.301681	0.349559	0.25596	0.246491
9/20/12 20:00	0	0	0.19	0.161	0.211	0.207	0.236	0.25596	0.301681	0.350235	0.25596	0.246491
9/20/12 20:05	0	0	0.19	0.161	0.211	0.207	0.235	0.25596	0.301681	0.350235	0.25596	0.246491
9/20/12 20:10	0	0	0.191	0.161	0.211	0.207	0.235	0.25596	0.301681	0.350235	0.25596	0.245862
9/20/12 20:15	0	0	0.19	0.161	0.211	0.207	0.235	0.255327	0.301681	0.350235	0.25596	0.246491
9/20/12 20:20	0	0	0.19	0.161	0.211	0.207	0.236	0.25596	0.301681	0.349559	0.25596	0.246491
9/20/12 20:25	0	0	0.19	0.161	0.21	0.207	0.235	0.255327	0.301681	0.349559	0.25596	0.246491
9/20/12 20:30	0	0	0.19	0.161	0.211	0.207	0.235	0.255327	0.301681	0.349559	0.25596	0.246491
9/20/12 20:35	0	0	0.19	0.161	0.211	0.207	0.235	0.255327	0.301681	0.350235	0.25533	0.246491
9/20/12 20:40	0	0	0.19	0.161	0.211	0.207	0.235	0.255327	0.301681	0.349559	0.25596	0.245862
9/20/12 20:45	0	0	0.19	0.161	0.211	0.207	0.235	0.255327	0.301681	0.349559	0.25533	0.245862
9/20/12 20:50	0	0	0.19	0.161	0.211	0.207	0.235	0.255327	0.301027	0.349559	0.25596	0.245862
9/20/12 20:55	0	0	0.19	0.161	0.211	0.207	0.235	0.255327	0.301681	0.349559	0.25596	0.246491
9/20/12 21:00	0	0	0.19	0.161	0.211	0.207	0.235	0.254694	0.301681	0.349559	0.25596	0.245862
9/20/12 21:05	0	0	0.19	0.161	0.211	0.207	0.235	0.255327	0.301681	0.349559	0.25533	0.245862
9/20/12 21:10	0	0	0.19	0.161	0.211	0.207	0.235	0.255327	0.301027	0.349559	0.25533	0.245862
9/20/12 21:15	0	0	0.19	0.161	0.21	0.207	0.235	0.254694	0.301027	0.349559	0.25533	0.245862
9/20/12 21:20	0	0	0.19	0.161	0.211	0.207	0.235	0.254694	0.301027	0.349559	0.25533	0.246491
9/20/12 21:25	0	0	0.19	0.161	0.211	0.207	0.235	0.255327	0.301027	0.349559	0.25533	0.245862
9/20/12 21:30	0	0	0.19	0.161	0.21	0.207	0.235	0.255327	0.301027	0.349559	0.25533	0.245862
9/20/12 21:35	0	0	0.19	0.161	0.211	0.207	0.235	0.255327	0.301027	0.349559	0.25533	0.246491
9/20/12 21:40	0	0	0.19	0.161	0.21	0.207	0.235	0.254694	0.301027	0.349559	0.25533	0.245862
9/20/12 21:45	0	0	0.19	0.161	0.21	0.207	0.235	0.254694	0.301027	0.349559	0.25533	0.245862
9/20/12 21:50	0	0	0.19	0.161	0.21	0.207	0.235	0.254061	0.301027	0.348884	0.25533	0.245862
9/20/12 21:55	0	0	0.19	0.161	0.21	0.207	0.235	0.254061	0.301027	0.349559	0.25533	0.245862
9/20/12 22:00	0	0	0.19	0.161	0.21	0.206	0.235	0.254694	0.301027	0.349559	0.25533	0.245862
9/20/12 22:05	0	0	0.19	0.161	0.21	0.206	0.235	0.254694	0.301027	0.349559	0.25533	0.246491
9/20/12 22:10	0	0	0.19	0.161	0.21	0.207	0.235	0.254694	0.301027	0.349559	0.25533	0.246491
9/20/12 22:15	0	0	0.189	0.161	0.21	0.206	0.235	0.254694	0.301027	0.349559	0.25533	0.246491
9/20/12 22:20	0	0	0.189	0.161	0.21	0.206	0.235	0.254694	0.300373	0.348884	0.25533	0.245862
9/20/12 22:25	0	0	0.19	0.161	0.21	0.206	0.235	0.254061	0.300373	0.349559	0.25533	0.245862
9/20/12 22:30	0	0	0.19	0.161	0.21	0.206	0.235	0.254061	0.300373	0.349559	0.25469	0.246491
9/20/12 22:35	0	0	0.189	0.161	0.21	0.206	0.235	0.254061	0.300373	0.348884	0.25533	0.245862
9/20/12 22:40	0	0	0.19	0.161	0.21	0.206	0.235	0.254061	0.300373	0.349559	0.25533	0.245862
9/20/12 22:45	0	0	0.189	0.161	0.21	0.206	0.235	0.254061	0.300373	0.349559	0.25469	0.245862
9/20/12 22:50	0	0	0.189	0.161	0.21	0.206	0.235	0.254694	0.300373	0.348884	0.25469	0.245862
9/20/12 22:55	0	0	0.189	0.161	0.21	0.206	0.235	0.254061	0.300373	0.348884	0.25533	0.245862
9/20/12 23:00	0	0	0.19	0.161	0.21	0.206	0.235	0.254061	0.300373	0.348884	0.25469	0.245862
9/20/12 23:05	0	0	0.189	0.161	0.21	0.206	0.235	0.254061	0.299719	0.348884	0.25533	0.245862
9/20/12 23:10	0	0	0.189	0.161	0.21	0.206	0.235	0.254061	0.300373	0.348884	0.25533	0.245862
9/20/12 23:15	0	0	0.189	0.161	0.21	0.206	0.235	0.254061	0.299719	0.349559	0.25533	0.245862
9/20/12 23:20	0	0	0.189	0.161	0.209	0.206	0.235	0.254061	0.300373	0.349559	0.25533	0.246491
9/20/12 23:25	0	0	0.189	0.161	0.21	0.206	0.235	0.253429	0.299719	0.348884	0.25469	0.245862
9/20/12 23:30	0	0	0.189	0.161	0.209	0.206	0.235	0.254061	0.299719	0.348884	0.25469	0.245862
9/20/12 23:35	0	0	0.189	0.161	0.21	0.206	0.235	0.253429	0.300373	0.348884	0.25533	0.245862
9/20/12 23:40	0	0	0.189	0.161	0.209	0.206	0.235	0.253429	0.300373	0.348884	0.25469	0.245862
9/20/12 23:45	0	0	0.189	0.161	0.21	0.206	0.235	0.253429	0.300373	0.348884	0.25533	0.245862
9/20/12 23:50	0	0	0.189	0.161	0.209	0.206	0.235	0.253429	0.299719	0.348884	0.25469	0.246491
9/20/12 23:55	0	0	0.189	0.161	0.209	0.206	0.235	0.253429	0.299719	0.348209	0.25469	0.246491
9/21/12 0:00	0	0	0.189	0.161	0.209	0.206	0.235	0.253429	0.299719	0.348209	0.25469	0.245862
9/21/12 0:05	0	0	0.189	0.161	0.209	0.206	0.235	0.253429	0.299719	0.348884	0.25469	0.246491
9/21/12 0:10	0	0	0.189	0.161	0.209	0.206	0.235	0.253429	0.299719	0.348209	0.25533	0.245862
9/21/12 0:15	0	0	0.189	0.161	0.209	0.206	0.235	0.253429	0.299719	0.348884	0.25469	0.245862
9/21/12 0:20	0	0	0.189	0.161	0.209	0.206	0.235	0.253429	0.299719	0.348209	0.25469	0.246491
9/21/12 0:25	0	0	0.189	0.161	0.209	0.206	0.235	0.252797	0.299719	0.348884	0.25469	0.245862
9/21/12 0:30	0	0	0.189	0.161	0.209	0.206	0.235	0.252797	0.299719	0.348209	0.25469	0.245862
9/21/12 0:35	0	0	0.189	0.161	0.209	0.206	0.235	0.252797	0.299719	0.348884	0.25469	0.245862
9/21/12 0:40	0	0	0.189	0.161	0.209	0.206	0.235	0.252797	0.299066	0.348884	0.25469	0.245862
9/21/12 0:45	0	0	0.189	0.161	0.209	0.206	0.235	0.252797	0.299719	0.347534	0.25469	0.245862
9/21/12 0:50	0	0	0.189	0.161	0.209	0.206	0.235	0.253429	0.299719	0.347534	0.25469	0.245862
9/21/12 0:55	0	0	0.189	0.161	0.209	0.206	0.235	0.252797	0.299719	0.348209	0.25469	0.245862
9/21/12 1:00	0	0	0.189	0.161	0.209	0.206	0.235	0.253429	0.299719	0.348209	0.25469	0.246491
9/21/12 1:05	0	0	0.189	0.161	0.209	0.206	0.235	0.252797	0.299066	0.348209	0.25469	0.245862
9/21/12 1:10	0	0	0.189	0.161	0.209	0.206	0.235	0.252797	0.299719	0.348209	0.25469	0.245862
9/21/12 1:15	0	0	0.189	0.161	0.209	0.206	0.235	0.252797	0.299719	0.348209	0.25469	0.245233
9/21/12 1:20	0	0	0.189	0.161	0.209	0.206	0.235	0.252797	0.299066	0.348209	0.25469	0.245862
9/21/12 1:25	0	0	0.189	0.161	0.209	0.205	0.235	0.252797	0.299719	0.348209	0.25469	0.245862
9/21/12 1:30	0	0	0.189	0.161	0.209	0.206	0.235	0.252797	0.299719	0.348209	0.25469	0.245862
9/21/12 1:35	0	0	0.189	0.161	0.209	0.205	0.235	0.252797	0.299066	0.347534	0.25469	0.245862
9/21/12 1:40	0	0	0.189	0.161	0.209	0.205	0.235	0.252797	0.299719	0.348209	0.25469	0.245862
9/21/12 1:45	0	0	0.189	0.161	0.209	0.205	0.235	0.252797	0.299066	0.348209	0.25469	0.245862
9/21/12 1:50	0	0	0.189	0.161	0.209	0.205	0.235	0.252797	0.299066	0.348209	0.25406	0.245862
9/21/12 1:55	0	0	0.189	0.161	0.209	0.205	0.235	0.252797	0.299066	0.347534	0.25406	0.245862
9/21/12 2:00	0	0	0.189	0.161	0.208	0.205	0.235	0.252797	0.298413	0.347534	0.25406	0.245862
9/21/12 2:05	0	0	0.189	0.161	0.209	0.205	0.235	0.252165	0.299066	0.347534	0.25406	0.246491
9/21/12 2:10	0	0	0.189	0.161	0.209	0.205	0.235	0.252797	0.299066	0.348209	0.25469	0.245862
9/21/12 2:15	0	0	0.189	0.161	0.209	0.205	0.235	0.252797	0.299066	0.348209	0.25406	0.245862
9/21/12 2:20	0	0	0.189	0.161	0.208	0.205	0.235	0.252165	0.299066	0.347534	0.25406	0.245862
9/21/12 2:25	0.254	0	0.189	0.161	0.208	0.206	0.235	0.252797	0.299066	0.348209	0.25469	0.245862
9/21/12 2:30	0	0	0.189	0.161	0.209	0.205	0.235	0.252165	0.299066	0.347534	0.25406	0.245862
9/21/12 2:35	0	0	0.189	0.161	0.208	0.205	0.235	0.252797	0.299066	0.348209	0.25406	0.245862
9/21/12 2:40	0	0	0.189	0.161	0.208	0.205	0.235	0.252797	0.298413	0.348209	0.25469	0.245862
9/21/12 2:45	0	0	0.189	0.161	0.208	0.205	0.235	0.252165	0.299066	0.347534	0.25469	0.245862
9/21/12 2:50	0	0	0.188	0.161	0.208	0.205	0.235	0.252165	0.299066	0.347534	0.25406	0.245862
9/21/12 2:55	0	0	0.189	0.161	0.208	0.205	0.235	0.252165	0.299066	0.347534	0.25406	0.245862
9/21/12 3:00	0	0	0.189	0.161	0.208	0.205	0.235	0.252165	0.299066	0.347534	0.25406	0.245862
9/21/12 3:05	0	0	0.189	0.161	0.208	0.205	0.235	0.252165	0.298413	0.347534	0.25406	0.245862
9/21/12 3:10	0	0	0.189	0.161	0.208	0.205	0.235	0.252165	0.298413	0.347534	0.25406	0.245862
9/21/12 3:15	0	0	0.189	0.16	0.208	0.205	0.234	0.252165	0.298413	0.347534	0.25406	0.245862
9/21/12 3:20	0	0	0.189	0.161	0.207	0.205	0.235	0.252165	0.298413	0.347534	0.25406	0.245862
9/21/12 3:25	0	0	0.188	0.161	0.208	0.205	0.235	0.252165	0.299066	0.347534	0.25406	0.245862
9/21/12 3:30	0	0	0.189	0.161	0.208	0.205	0.235	0.252165	0.298413	0.347534	0.25406	0.245862
9/21/12 3:35	0	0	0.189	0.161	0.208	0.205	0.235	0.252165	0.298413	0.347534	0.25406	0.246491
9/21/12 3:40	0	0	0.189	0.161	0.208	0.205	0.234	0.251533	0.298413	0.347534	0.25406	0.245862
9/21/12 3:45	0	0	0.189	0.16	0.207	0.205	0.235	0.252165	0.299066	0.347534	0.25406	0.245862
9/21/12 3:50	0	0	0.189	0.161	0.208	0.205	0.235	0.251533	0.299066	0.347534	0.25406	0.245862
9/21/12 3:55	0	0	0.189	0.161	0.208	0.205	0.235	0.252165	0.298413	0.346859	0.25406	0.245862
9/21/12 4:00	0	0	0.189	0.161	0.208	0.205	0.235	0.251533	0.29776	0.346859	0.25406	0.245862
9/21/12 4:05	0	0	0.189	0.161	0.207	0.205	0.235	0.251533	0.298413	0.346859	0.25406	0.245862
9/21/12 4:10	0	0	0.188	0.161	0.207	0.205	0.235	0.252165	0.298413	0.346859	0.25406	0.245862
9/21/12 4:15	0	0	0.188	0.161	0.207	0.204	0.235	0.251533	0.29776	0.346859	0.25406	0.246491
9/21/12 4:20	0	0	0.189	0.161	0.207	0.205	0.235	0.251533	0.298413	0.346859	0.25406	0.245862
9/21/12 4:25	0	0	0.188	0.161	0.207	0.204	0.234	0.251533	0.298413	0.346859	0.25406	0.245862
9/21/12 4:30	0	0	0.189	0.161	0.207	0.205	0.235	0.251533	0.298413	0.346859	0.25406	0.245862
9/21/12 4:35	0	0	0.188	0.16	0.207	0.205	0.235	0.251533	0.29776	0.346859	0.25406	0.245862
9/21/12 4:40	0	0	0.188	0.16	0.207	0.205	0.235	0.251533	0.298413	0.346859	0.25406	0.245862
9/21/12 4:45	0	0	0.188	0.16	0.207	0.204	0.235	0.251533	0.298413	0.346859	0.25343	0.245862
9/21/12 4:50	0	0	0.189	0.16	0.207	0.204	0.235	0.251533	0.29776	0.346859	0.25406	0.245862
9/21/12 4:55	0	0	0.188	0.161	0.207	0.204	0.235	0.250902	0.298413	0.346859	0.25406	0.245233
9/21/12 5:00	0	0	0.188	0.16	0.207	0.204	0.235	0.250902	0.29776	0.346859	0.25406	0.245862
9/21/12 5:05	0	0	0.188	0.161	0.207	0.204	0.235	0.250902	0.29776	0.346859	0.25343	0.245862
9/21/12 5:10	0	0	0.188	0.161	0.207	0.204	0.235	0.250902	0.29776	0.346859	0.25343	0.245233
9/21/12 5:15	0	0	0.188	0.16	0.207	0.204	0.235	0.250902	0.29776	0.346185	0.25406	0.245862
9/21/12 5:20	0	0	0.188	0.16	0.207	0.204	0.235	0.250902	0.29776	0.346859	0.25343	0.245862
9/21/12 5:25	0	0	0.188	0.161	0.207	0.204	0.235	0.250902	0.29776	0.346185	0.25343	0.245862
9/21/12 5:30	0	0	0.188	0.16	0.207	0.204	0.235	0.250902	0.29776	0.346185	0.25343	0.245862
9/21/12 5:35	0	0	0.188	0.16	0.207	0.204	0.235	0.250902	0.298413	0.346185	0.25406	0.245233
9/21/12 5:40	0	0	0.188	0.16	0.207	0.204	0.235	0.250902	0.29776	0.346185	0.25343	0.245862
9/21/12 5:45	0	0	0.188	0.16	0.207	0.204	0.235	0.250271	0.29776	0.346185	0.25343	0.245862
9/21/12 5:50	0	0	0.188	0.16	0.207	0.204	0.235	0.250271	0.29776	0.346185	0.25343	0.245862
9/21/12 5:55	0	0	0.188	0.16	0.207	0.204	0.235	0.250271	0.29776	0.346185	0.25406	0.245862
9/21/12 6:00	0	0	0.188	0.16	0.207	0.204	0.235	0.250902	0.29776	0.346185	0.25343	0.245862
9/21/12 6:05	0	0	0.188	0.16	0.207	0.204	0.235	0.250902	0.29776	0.346185	0.25343	0.245233
9/21/12 6:10	0	0	0.188	0.16	0.207	0.204	0.234	0.250902	0.29776	0.346859	0.25343	0.245862
9/21/12 6:15	0	0	0.187	0.16	0.207	0.204	0.235	0.250271	0.29776	0.346185	0.25343	0.245233
9/21/12 6:20	0	0	0.188	0.16	0.207	0.204	0.234	0.250271	0.297108	0.346185	0.25406	0.245862
9/21/12 6:25	0	0	0.188	0.16	0.207	0.204	0.235	0.250271	0.29776	0.346185	0.25343	0.245233
9/21/12 6:30	0	0	0.188	0.16	0.207	0.204	0.234	0.250271	0.29776	0.346185	0.25406	0.245862
9/21/12 6:35	0	0	0.188	0.16	0.207	0.204	0.235	0.250271	0.29776	0.346185	0.25406	0.245862
9/21/12 6:40	0	0	0.188	0.16	0.206	0.204	0.234	0.250271	0.297108	0.346859	0.25406	0.245862
9/21/12 6:45	0	0	0.188	0.16	0.207	0.204	0.234	0.250902	0.29776	0.345511	0.25343	0.245233
9/21/12 6:50	0	0	0.187	0.16	0.206	0.204	0.235	0.250271	0.297108	0.346185	0.2528	0.245862
9/21/12 6:55	0	0	0.188	0.16	0.206	0.204	0.234	0.250271	0.29776	0.346185	0.25343	0.245862
9/21/12 7:00	0	0	0.188	0.16	0.206	0.204	0.235	0.250271	0.297108	0.346185	0.2528	0.245862
9/21/12 7:05	0	0	0.188	0.16	0.206	0.204	0.234	0.250271	0.29776	0.346185	0.25343	0.245862
9/21/12 7:10	0	0	0.187	0.16	0.206	0.204	0.234	0.250271	0.29776	0.346185	0.25343	0.245233
9/21/12 7:15	0	0	0.187	0.16	0.206	0.204	0.234	0.250271	0.297108	0.346185	0.25343	0.245862
9/21/12 7:20	0	0	0.187	0.16	0.206	0.204	0.234	0.250271	0.29776	0.345511	0.25343	0.245233
9/21/12 7:25	0	0	0.187	0.16	0.206	0.204	0.234	0.250271	0.297108	0.346185	0.2528	0.245233
9/21/12 7:30	0	0	0.187	0.16	0.206	0.204	0.234	0.250271	0.297108	0.346185	0.25343	0.245233
9/21/12 7:35	0	0	0.187	0.16	0.206	0.204	0.235	0.250271	0.297108	0.346185	0.2528	0.245233
9/21/12 7:40	0	0	0.187	0.16	0.206	0.204	0.234	0.250271	0.296455	0.345511	0.25343	0.245862
9/21/12 7:45	0	0	0.187	0.16	0.206	0.203	0.235	0.250271	0.297108	0.345511	0.2528	0.245233
9/21/12 7:50	0	0	0.187	0.16	0.206	0.203	0.234	0.250271	0.297108	0.345511	0.2528	0.245862
9/21/12 7:55	0.254	0	0.187	0.16	0.206	0.203	0.234	0.24964	0.296455	0.346185	0.2528	0.245233
9/21/12 8:00	0	0	0.187	0.16	0.206	0.203	0.235	0.250271	0.296455	0.345511	0.2528	0.245233
9/21/12 8:05	0	0	0.187	0.16	0.206	0.203	0.234	0.250271	0.297108	0.345511	0.2528	0.245233
9/21/12 8:10	0	0	0.187	0.16	0.206	0.204	0.234	0.250271	0.296455	0.346185	0.2528	0.245233
9/21/12 8:15	0	0	0.187	0.16	0.206	0.203	0.234	0.250271	0.296455	0.346185	0.25343	0.245862
9/21/12 8:20	0	0	0.187	0.16	0.206	0.203	0.234	0.250271	0.296455	0.345511	0.25343	0.245233
9/21/12 8:25	0	0	0.187	0.16	0.206	0.203	0.234	0.250271	0.297108	0.346185	0.2528	0.245233
9/21/12 8:30	0	0	0.186	0.16	0.206	0.203	0.234	0.250271	0.296455	0.346185	0.2528	0.244605
9/21/12 8:35	0	0	0.187	0.16	0.206	0.203	0.234	0.250271	0.296455	0.345511	0.2528	0.245233
9/21/12 8:40	0	0	0.187	0.159	0.205	0.203	0.234	0.250271	0.296455	0.345511	0.2528	0.245862
9/21/12 8:45	0	0	0.187	0.16	0.206	0.203	0.234	0.250271	0.296455	0.345511	0.2528	0.245233
9/21/12 8:50	0	0	0.186	0.159	0.205	0.203	0.234	0.250271	0.296455	0.345511	0.25216	0.245233
9/21/12 8:55	0	0	0.186	0.16	0.206	0.203	0.234	0.250271	0.296455	0.345511	0.2528	0.245233
9/21/12 9:00	0	0	0.186	0.16	0.205	0.203	0.234	0.250271	0.296455	0.344838	0.2528	0.245233
9/21/12 9:05	0	0	0.186	0.16	0.205	0.203	0.234	0.250271	0.296455	0.345511	0.2528	0.244605
9/21/12 9:10	0	0	0.186	0.159	0.205	0.203	0.234	0.24964	0.296455	0.345511	0.25216	0.244605
9/21/12 9:15	0	0	0.186	0.16	0.205	0.203	0.234	0.24964	0.296455	0.345511	0.2528	0.244605
9/21/12 9:20	0	0	0.186	0.16	0.205	0.203	0.234	0.24964	0.296455	0.345511	0.25216	0.244605
9/21/12 9:25	0	0	0.186	0.16	0.205	0.203	0.234	0.24964	0.295803	0.345511	0.25216	0.245233
9/21/12 9:30	0	0	0.186	0.159	0.205	0.203	0.234	0.24901	0.295803	0.345511	0.2528	0.244605
9/21/12 9:35	0	0	0.186	0.159	0.205	0.203	0.234	0.24901	0.296455	0.344838	0.25216	0.245233
9/21/12 9:40	0	0	0.186	0.159	0.205	0.203	0.234	0.248379	0.296455	0.345511	0.25216	0.245233
9/21/12 9:45	0	0	0.186	0.159	0.205	0.203	0.234	0.24901	0.296455	0.344838	0.25216	0.244605
9/21/12 9:50	0	0	0.186	0.159	0.204	0.203	0.234	0.248379	0.295803	0.345511	0.25216	0.244605
9/21/12 9:55	0	0	0.186	0.159	0.205	0.203	0.234	0.248379	0.296455	0.344838	0.25216	0.244605
9/21/12 10:00	0	0	0.186	0.16	0.204	0.203	0.234	0.24901	0.295803	0.345511	0.25216	0.244605
9/21/12 10:05	0	0	0.186	0.159	0.205	0.203	0.234	0.248379	0.295803	0.344838	0.25216	0.244605
9/21/12 10:10	0	0	0.185	0.159	0.204	0.203	0.234	0.248379	0.295803	0.344838	0.25216	0.244605
9/21/12 10:15	0	0	0.185	0.159	0.204	0.203	0.233	0.248379	0.295803	0.344838	0.25216	0.244605
9/21/12 10:20	0	0	0.185	0.159	0.204	0.203	0.234	0.248379	0.295152	0.344838	0.25216	0.245233
9/21/12 10:25	0	0	0.185	0.159	0.204	0.203	0.234	0.248379	0.295803	0.344838	0.25153	0.244605
9/21/12 10:30	0	0	0.185	0.158	0.204	0.203	0.233	0.248379	0.295803	0.344838	0.25153	0.244605
9/21/12 10:35	0	0	0.185	0.159	0.204	0.203	0.233	0.248379	0.295152	0.344164	0.25153	0.245233
9/21/12 10:40	0	0	0.184	0.159	0.204	0.202	0.234	0.248379	0.295152	0.344838	0.25153	0.244605
9/21/12 10:45	0	0	0.184	0.159	0.204	0.202	0.234	0.248379	0.295152	0.344838	0.25153	0.243977
9/21/12 10:50	0	0	0.184	0.158	0.204	0.203	0.234	0.24775	0.295152	0.344838	0.25153	0.243977
9/21/12 10:55	0	0	0.184	0.159	0.204	0.203	0.233	0.248379	0.295152	0.344838	0.25153	0.245233
9/21/12 11:00	0	0	0.184	0.158	0.204	0.202	0.234	0.24775	0.295152	0.344838	0.25153	0.244605
9/21/12 11:05	0	0	0.184	0.158	0.204	0.203	0.234	0.24775	0.295152	0.344838	0.25153	0.243977
9/21/12 11:10	0	0	0.184	0.159	0.204	0.203	0.234	0.24775	0.294501	0.344164	0.25153	0.243977
9/21/12 11:15	0	0	0.184	0.158	0.204	0.202	0.234	0.24775	0.294501	0.344164	0.25153	0.244605
9/21/12 11:20	0	0	0.184	0.158	0.204	0.202	0.233	0.24775	0.295152	0.344164	0.2509	0.243977
9/21/12 11:25	0	0	0.184	0.158	0.204	0.202	0.234	0.24712	0.294501	0.344838	0.25153	0.243977
9/21/12 11:30	0	0	0.184	0.158	0.204	0.202	0.233	0.24712	0.294501	0.344164	0.2509	0.243977
9/21/12 11:35	0	0	0.184	0.158	0.204	0.202	0.234	0.24712	0.294501	0.344164	0.2509	0.243977
9/21/12 11:40	0	0	0.184	0.158	0.204	0.203	0.233	0.24712	0.294501	0.344164	0.2509	0.243977
9/21/12 11:45	0	0	0.184	0.158	0.204	0.203	0.233	0.246491	0.294501	0.344164	0.2509	0.243977
9/21/12 11:50	0	0	0.183	0.158	0.204	0.202	0.233	0.246491	0.294501	0.344164	0.25153	0.243977
9/21/12 11:55	0	0	0.183	0.158	0.204	0.202	0.234	0.246491	0.29385	0.344838	0.2509	0.243349
9/21/12 12:00	0	0	0.183	0.158	0.203	0.202	0.234	0.245862	0.29385	0.344164	0.2509	0.243977
9/21/12 12:05	0	0	0.183	0.158	0.203	0.202	0.233	0.245862	0.29385	0.344164	0.25027	0.243977
9/21/12 12:10	0	0	0.183	0.158	0.203	0.202	0.233	0.245862	0.29385	0.343491	0.2509	0.243977
9/21/12 12:15	0	0	0.183	0.158	0.204	0.202	0.233	0.245862	0.29385	0.344164	0.2509	0.243349
9/21/12 12:20	0	0	0.183	0.157	0.203	0.202	0.233	0.245862	0.29385	0.344164	0.2509	0.243977
9/21/12 12:25	0	0	0.183	0.158	0.203	0.202	0.233	0.245233	0.293199	0.343491	0.2509	0.243349
9/21/12 12:30	0	0	0.183	0.157	0.203	0.202	0.234	0.245233	0.29385	0.343491	0.2509	0.243977
9/21/12 12:35	0	0	0.182	0.158	0.203	0.201	0.233	0.245233	0.29385	0.343491	0.2509	0.243977
9/21/12 12:40	0	0	0.182	0.157	0.203	0.201	0.233	0.245233	0.29385	0.343491	0.2509	0.243349
9/21/12 12:45	0	0	0.182	0.158	0.204	0.201	0.234	0.244605	0.29385	0.343491	0.25027	0.243349
9/21/12 12:50	0	0	0.182	0.158	0.203	0.201	0.233	0.243977	0.29385	0.343491	0.2509	0.243349
9/21/12 12:55	0	0	0.182	0.157	0.203	0.202	0.233	0.243977	0.29385	0.343491	0.25027	0.243349
9/21/12 13:00	0	0	0.181	0.158	0.203	0.202	0.233	0.243977	0.29385	0.343491	0.25027	0.243349
9/21/12 13:05	0	0	0.181	0.157	0.203	0.201	0.234	0.243349	0.29385	0.343491	0.25027	0.243349
9/21/12 13:10	0	0	0.181	0.157	0.203	0.201	0.233	0.243349	0.29385	0.343491	0.25027	0.243349
9/21/12 13:15	0	0	0.181	0.157	0.203	0.201	0.233	0.243349	0.29385	0.343491	0.25027	0.243349
9/21/12 13:20	0	0	0.181	0.157	0.203	0.202	0.233	0.242721	0.29385	0.342818	0.25027	0.242721
9/21/12 13:25	0	0	0.181	0.157	0.203	0.201	0.233	0.242721	0.293199	0.342818	0.25027	0.243349
9/21/12 13:30	0	0	0.181	0.157	0.203	0.201	0.233	0.242721	0.293199	0.342818	0.25027	0.243349
9/21/12 13:35	0	0	0.181	0.157	0.203	0.201	0.233	0.242721	0.293199	0.342818	0.24964	0.243349
9/21/12 13:40	0	0	0.18	0.157	0.203	0.201	0.233	0.242094	0.293199	0.343491	0.25027	0.243349
9/21/12 13:45	0	0	0.18	0.157	0.203	0.201	0.233	0.241467	0.293199	0.342818	0.24964	0.243349
9/21/12 13:50	0	0	0.18	0.157	0.203	0.201	0.233	0.241467	0.293199	0.342818	0.25027	0.242721
9/21/12 13:55	0	0	0.18	0.157	0.203	0.201	0.233	0.241467	0.293199	0.342818	0.25027	0.243349
9/21/12 14:00	0	0	0.18	0.157	0.203	0.201	0.233	0.240841	0.293199	0.343491	0.25027	0.243349
9/21/12 14:05	0	0	0.18	0.157	0.203	0.201	0.233	0.240841	0.292548	0.343491	0.24964	0.242721
9/21/12 14:10	0	0	0.18	0.157	0.203	0.201	0.233	0.240214	0.293199	0.342818	0.24964	0.243349
9/21/12 14:15	0	0	0.18	0.157	0.203	0.201	0.233	0.240214	0.293199	0.342818	0.25027	0.243349
9/21/12 14:20	0	0	0.179	0.157	0.203	0.201	0.233	0.240214	0.293199	0.342818	0.24964	0.242721
9/21/12 14:25	0	0	0.179	0.157	0.203	0.201	0.233	0.239588	0.292548	0.342146	0.25027	0.242721
9/21/12 14:30	0	0	0.179	0.157	0.203	0.201	0.233	0.239588	0.292548	0.343491	0.24964	0.242721
9/21/12 14:35	0	0	0.179	0.157	0.203	0.201	0.233	0.238963	0.292548	0.342818	0.24964	0.242721
9/21/12 14:40	0	0	0.178	0.156	0.203	0.201	0.233	0.238963	0.293199	0.343491	0.24964	0.242721
9/21/12 14:45	0	0	0.178	0.157	0.203	0.201	0.233	0.238963	0.292548	0.342818	0.24964	0.242721
9/21/12 14:50	0	0	0.178	0.156	0.203	0.201	0.233	0.238337	0.292548	0.342818	0.24964	0.242721
9/21/12 14:55	0	0	0.178	0.156	0.203	0.201	0.233	0.238337	0.292548	0.342818	0.24964	0.242721
9/21/12 15:00	0	0	0.178	0.157	0.203	0.201	0.233	0.237712	0.292548	0.343491	0.24901	0.242721
9/21/12 15:05	0	0	0.178	0.157	0.203	0.201	0.233	0.238337	0.292548	0.342818	0.24964	0.242721
9/21/12 15:10	0	0	0.178	0.156	0.203	0.201	0.233	0.237712	0.292548	0.342818	0.24964	0.242721
9/21/12 15:15	0	0	0.178	0.157	0.203	0.201	0.233	0.237087	0.292548	0.342818	0.24964	0.242721
9/21/12 15:20	0	0	0.178	0.156	0.203	0.201	0.233	0.237712	0.291898	0.342818	0.24901	0.242721
9/21/12 15:25	0	0	0.178	0.156	0.203	0.201	0.233	0.237087	0.292548	0.342818	0.24901	0.242721
9/21/12 15:30	0	0	0.178	0.156	0.203	0.201	0.233	0.237087	0.292548	0.343491	0.24964	0.242094
9/21/12 15:35	0	0	0.178	0.156	0.203	0.201	0.233	0.237087	0.291898	0.342818	0.24901	0.242094
9/21/12 15:40	0	0	0.178	0.156	0.203	0.201	0.233	0.237087	0.292548	0.342818	0.24964	0.242094
9/21/12 15:45	0	0	0.178	0.156	0.203	0.201	0.233	0.236463	0.291898	0.342818	0.24901	0.242094
9/21/12 15:50	0	0	0.178	0.156	0.203	0.201	0.233	0.236463	0.291898	0.342818	0.24901	0.242721
9/21/12 15:55	0	0	0.177	0.156	0.203	0.201	0.233	0.236463	0.292548	0.343491	0.24901	0.242721
9/21/12 16:00	0	0	0.177	0.156	0.203	0.201	0.233	0.235838	0.291898	0.342818	0.24901	0.242721
9/21/12 16:05	0	0	0.177	0.156	0.202	0.201	0.233	0.236463	0.291898	0.342818	0.24901	0.242094
9/21/12 16:10	0	0	0.177	0.156	0.203	0.201	0.233	0.235838	0.291898	0.342818	0.24901	0.242721
9/21/12 16:15	0	0	0.177	0.156	0.203	0.201	0.233	0.235838	0.292548	0.342146	0.24901	0.242721
9/21/12 16:20	0	0	0.177	0.156	0.202	0.201	0.233	0.235838	0.291898	0.342818	0.24901	0.242094
9/21/12 16:25	0	0	0.177	0.156	0.203	0.201	0.233	0.235214	0.291898	0.342818	0.24901	0.242721
9/21/12 16:30	0	0	0.177	0.155	0.203	0.201	0.233	0.235214	0.292548	0.343491	0.24838	0.242094
9/21/12 16:35	0	0	0.177	0.156	0.203	0.201	0.233	0.235214	0.291898	0.342818	0.24838	0.242094
9/21/12 16:40	0	0	0.177	0.156	0.203	0.201	0.233	0.235214	0.291898	0.342146	0.24838	0.242721
9/21/12 16:45	0	0	0.177	0.155	0.202	0.201	0.233	0.234591	0.292548	0.342818	0.24901	0.242721
9/21/12 16:50	0.254	0	0.177	0.155	0.203	0.201	0.233	0.234591	0.291898	0.342146	0.24901	0.242094
9/21/12 16:55	0	0	0.177	0.155	0.202	0.201	0.233	0.233967	0.291898	0.342818	0.24838	0.242721
9/21/12 17:00	0	0	0.177	0.155	0.202	0.201	0.233	0.234591	0.291898	0.342146	0.24838	0.242094
9/21/12 17:05	0	0	0.177	0.155	0.202	0.201	0.233	0.233967	0.291898	0.342146	0.24838	0.242094
9/21/12 17:10	0	0	0.177	0.155	0.202	0.201	0.233	0.233967	0.291898	0.342146	0.24838	0.242721
9/21/12 17:15	0	0	0.177	0.155	0.202	0.201	0.233	0.233967	0.291898	0.342146	0.24838	0.242721
9/21/12 17:20	0	0	0.177	0.155	0.202	0.201	0.233	0.234591	0.291898	0.342146	0.24838	0.242094
9/21/12 17:25	0	0	0.177	0.155	0.202	0.201	0.233	0.233344	0.291898	0.342146	0.24838	0.242721
9/21/12 17:30	0	0	0.177	0.155	0.202	0.201	0.233	0.233967	0.291898	0.342146	0.24901	0.242094
9/21/12 17:35	0	0	0.177	0.155	0.202	0.201	0.233	0.233344	0.291898	0.342818	0.24838	0.242094
9/21/12 17:40	0	0	0.177	0.155	0.202	0.201	0.233	0.233344	0.291898	0.342818	0.24838	0.242094
9/21/12 17:45	0	0	0.176	0.155	0.201	0.201	0.233	0.233344	0.291898	0.342146	0.24838	0.242721
9/21/12 17:50	0	0	0.177	0.155	0.202	0.201	0.233	0.233344	0.291898	0.342146	0.24838	0.242094
9/21/12 17:55	0	0	0.176	0.155	0.202	0.201	0.233	0.232722	0.291898	0.342818	0.24838	0.242094
9/21/12 18:00	0	0	0.176	0.155	0.202	0.201	0.233	0.232722	0.291898	0.342146	0.24838	0.242721
9/21/12 18:05	0	0	0.176	0.155	0.202	0.201	0.233	0.233344	0.291248	0.342146	0.24901	0.242094
9/21/12 18:10	0	0	0.176	0.155	0.201	0.201	0.233	0.232722	0.291248	0.342146	0.24838	0.242094
9/21/12 18:15	0	0	0.176	0.155	0.202	0.201	0.233	0.232722	0.291898	0.342146	0.24838	0.242094
9/21/12 18:20	0	0	0.176	0.155	0.201	0.201	0.233	0.232722	0.291248	0.341474	0.24838	0.242094
9/21/12 18:25	0	0	0.176	0.155	0.201	0.201	0.233	0.232099	0.291248	0.342146	0.24838	0.242721
9/21/12 18:30	0	0	0.176	0.155	0.201	0.201	0.233	0.232722	0.291248	0.342146	0.24838	0.242094
9/21/12 18:35	0	0	0.176	0.155	0.202	0.201	0.233	0.231477	0.291248	0.342146	0.24838	0.241467
9/21/12 18:40	0	0	0.176	0.155	0.201	0.2	0.233	0.231477	0.290599	0.342146	0.24775	0.241467
9/21/12 18:45	0	0	0.176	0.156	0.201	0.201	0.233	0.231477	0.291248	0.342146	0.24838	0.241467
9/21/12 18:50	0	0	0.176	0.155	0.201	0.2	0.233	0.231477	0.291248	0.342146	0.24838	0.242094
9/21/12 18:55	0	0	0.176	0.155	0.201	0.2	0.233	0.231477	0.290599	0.342146	0.24775	0.240841
9/21/12 19:00	0	0	0.175	0.155	0.201	0.201	0.233	0.231477	0.290599	0.342146	0.24838	0.241467
9/21/12 19:05	0	0	0.175	0.155	0.201	0.2	0.233	0.231477	0.291248	0.342146	0.24838	0.241467
9/21/12 19:10	0	0	0.176	0.155	0.201	0.2	0.233	0.230855	0.291248	0.341474	0.24775	0.242094
9/21/12 19:15	0	0	0.176	0.155	0.201	0.2	0.233	0.231477	0.290599	0.342146	0.24775	0.241467
9/21/12 19:20	0	0	0.176	0.155	0.201	0.2	0.233	0.231477	0.290599	0.342146	0.24838	0.241467
9/21/12 19:25	0	0	0.175	0.155	0.201	0.2	0.233	0.231477	0.290599	0.342146	0.24775	0.241467
9/21/12 19:30	0	0	0.175	0.155	0.201	0.2	0.233	0.231477	0.290599	0.342146	0.24838	0.241467
9/21/12 19:35	0	0	0.176	0.155	0.201	0.2	0.233	0.230855	0.290599	0.341474	0.24775	0.240841
9/21/12 19:40	0	0	0.176	0.156	0.201	0.2	0.233	0.230855	0.290599	0.341474	0.24838	0.241467
9/21/12 19:45	0	0	0.175	0.155	0.201	0.2	0.233	0.230855	0.290599	0.341474	0.24775	0.240841
9/21/12 19:50	0	0	0.175	0.155	0.201	0.2	0.233	0.230855	0.291248	0.342146	0.24775	0.241467
9/21/12 19:55	0	0	0.175	0.155	0.201	0.2	0.233	0.230855	0.290599	0.342146	0.24838	0.241467
9/21/12 20:00	0	0	0.175	0.155	0.201	0.2	0.233	0.230855	0.28995	0.341474	0.24775	0.241467
9/21/12 20:05	0	0	0.175	0.155	0.201	0.2	0.233	0.230855	0.290599	0.342146	0.24775	0.241467
9/21/12 20:10	0	0	0.175	0.155	0.201	0.2	0.233	0.230233	0.290599	0.341474	0.24775	0.241467
9/21/12 20:15	0	0	0.175	0.155	0.201	0.2	0.233	0.230855	0.290599	0.342146	0.24775	0.242094
9/21/12 20:20	0	0	0.175	0.155	0.201	0.2	0.233	0.230233	0.28995	0.342146	0.24775	0.241467
9/21/12 20:25	0	0	0.175	0.155	0.201	0.2	0.233	0.230855	0.290599	0.341474	0.24838	0.241467
9/21/12 20:30	0	0	0.175	0.155	0.201	0.2	0.233	0.230233	0.290599	0.342146	0.24775	0.241467
9/21/12 20:35	0	0	0.175	0.155	0.201	0.2	0.233	0.230233	0.28995	0.342146	0.24775	0.241467
9/21/12 20:40	0	0	0.175	0.155	0.2	0.2	0.233	0.230855	0.28995	0.341474	0.24775	0.241467
9/21/12 20:45	0	0	0.175	0.155	0.2	0.2	0.233	0.230233	0.28995	0.342146	0.24838	0.241467
9/21/12 20:50	0	0	0.175	0.155	0.201	0.2	0.233	0.230233	0.289301	0.342146	0.24775	0.241467
9/21/12 20:55	0	0	0.175	0.155	0.2	0.2	0.233	0.230233	0.290599	0.341474	0.24775	0.241467
9/21/12 21:00	0	0	0.175	0.155	0.201	0.2	0.233	0.230233	0.28995	0.341474	0.24775	0.241467
9/21/12 21:05	0	0	0.175	0.155	0.2	0.2	0.233	0.230233	0.28995	0.342146	0.24775	0.241467
9/21/12 21:10	0	0	0.175	0.155	0.2	0.2	0.233	0.230233	0.28995	0.342146	0.24775	0.241467
9/21/12 21:15	0	0	0.175	0.155	0.2	0.2	0.233	0.229612	0.28995	0.341474	0.24775	0.241467
9/21/12 21:20	0	0	0.175	0.155	0.2	0.2	0.233	0.230233	0.28995	0.341474	0.24775	0.241467
9/21/12 21:25	0	0	0.175	0.155	0.2	0.2	0.233	0.229612	0.28995	0.340802	0.24775	0.240841
9/21/12 21:30	0	0	0.175	0.155	0.2	0.2	0.233	0.230233	0.28995	0.341474	0.24775	0.240841
9/21/12 21:35	0	0	0.175	0.155	0.2	0.2	0.233	0.229612	0.28995	0.341474	0.24775	0.241467
9/21/12 21:40	0	0	0.175	0.155	0.2	0.2	0.233	0.229612	0.28995	0.341474	0.24775	0.241467
9/21/12 21:45	0	0	0.175	0.155	0.2	0.2	0.233	0.229612	0.28995	0.341474	0.24775	0.240841
9/21/12 21:50	0	0	0.175	0.155	0.2	0.2	0.233	0.229612	0.289301	0.341474	0.24775	0.241467
9/21/12 21:55	0	0	0.175	0.155	0.2	0.2	0.233	0.229612	0.289301	0.341474	0.24775	0.241467
9/21/12 22:00	0	0	0.175	0.155	0.2	0.2	0.233	0.229612	0.289301	0.342146	0.24775	0.241467
9/21/12 22:05	0	0	0.175	0.155	0.2	0.2	0.233	0.229612	0.289301	0.341474	0.24775	0.241467
9/21/12 22:10	0	0	0.175	0.155	0.2	0.2	0.233	0.229612	0.289301	0.341474	0.24775	0.241467
9/21/12 22:15	0	0	0.175	0.155	0.2	0.2	0.233	0.229612	0.28995	0.341474	0.24712	0.241467
9/21/12 22:20	0	0	0.175	0.155	0.2	0.2	0.233	0.229612	0.28995	0.341474	0.24775	0.241467
9/21/12 22:25	0	0	0.175	0.155	0.2	0.2	0.233	0.228991	0.289301	0.341474	0.24712	0.241467
9/21/12 22:30	0	0	0.175	0.155	0.2	0.2	0.233	0.228991	0.289301	0.340802	0.24775	0.241467
9/21/12 22:35	0	0	0.175	0.155	0.2	0.2	0.233	0.228991	0.289301	0.341474	0.24712	0.241467
9/21/12 22:40	0	0	0.175	0.155	0.2	0.2	0.233	0.229612	0.289301	0.341474	0.24775	0.241467
9/21/12 22:45	0	0	0.174	0.155	0.2	0.2	0.233	0.228991	0.289301	0.340802	0.24775	0.241467
9/21/12 22:50	0	0	0.175	0.155	0.2	0.2	0.233	0.228991	0.289301	0.342146	0.24775	0.241467
9/21/12 22:55	0	0	0.175	0.155	0.2	0.2	0.233	0.228991	0.289301	0.340802	0.24775	0.241467
9/21/12 23:00	0	0	0.175	0.155	0.2	0.2	0.233	0.228991	0.289301	0.340802	0.24712	0.241467
9/21/12 23:05	0	0	0.174	0.155	0.2	0.2	0.233	0.228991	0.288652	0.341474	0.24775	0.242094
9/21/12 23:10	0	0	0.175	0.155	0.2	0.2	0.233	0.228991	0.289301	0.341474	0.24775	0.241467
9/21/12 23:15	0	0	0.175	0.155	0.2	0.2	0.233	0.228991	0.289301	0.341474	0.24712	0.241467
9/21/12 23:20	0	0	0.175	0.155	0.2	0.2	0.233	0.228991	0.289301	0.340802	0.24712	0.241467
9/21/12 23:25	0	0	0.174	0.155	0.2	0.2	0.233	0.228991	0.288652	0.340802	0.24712	0.241467
9/21/12 23:30	0	0	0.174	0.155	0.2	0.2	0.233	0.228991	0.289301	0.340802	0.24712	0.241467
9/21/12 23:35	0	0	0.174	0.155	0.2	0.2	0.233	0.22837	0.289301	0.340802	0.24712	0.241467
9/21/12 23:40	0	0	0.174	0.155	0.2	0.2	0.233	0.228991	0.288652	0.341474	0.24712	0.241467
9/21/12 23:45	0	0	0.174	0.155	0.199	0.2	0.233	0.228991	0.289301	0.340802	0.24712	0.241467
9/21/12 23:50	0	0	0.175	0.155	0.2	0.2	0.233	0.228991	0.288652	0.340802	0.24712	0.240841
9/21/12 23:55	0	0	0.174	0.155	0.2	0.2	0.233	0.228991	0.288652	0.340802	0.24712	0.241467
9/22/12 0:00	0	0	0.174	0.155	0.199	0.2	0.233	0.22837	0.288652	0.340802	0.24712	0.240841
9/22/12 0:05	0	0	0.174	0.155	0.199	0.2	0.233	0.22837	0.288652	0.340802	0.24649	0.241467
9/22/12 0:10	0	0	0.174	0.155	0.199	0.2	0.233	0.22837	0.288652	0.340802	0.24712	0.241467
9/22/12 0:15	0	0	0.174	0.155	0.199	0.2	0.233	0.22837	0.288652	0.340802	0.24712	0.241467
9/22/12 0:20	0	0	0.174	0.155	0.199	0.2	0.233	0.22837	0.288652	0.340802	0.24712	0.240841
9/22/12 0:25	0	0	0.174	0.155	0.199	0.2	0.233	0.22837	0.288652	0.34013	0.24649	0.241467
9/22/12 0:30	0	0	0.174	0.155	0.199	0.2	0.233	0.22837	0.288652	0.340802	0.24712	0.241467
9/22/12 0:35	0	0	0.174	0.155	0.199	0.2	0.233	0.22837	0.288652	0.340802	0.24712	0.241467
9/22/12 0:40	0.254	0	0.174	0.155	0.199	0.2	0.233	0.22837	0.288652	0.34013	0.24712	0.240841
9/22/12 0:45	0	0	0.174	0.155	0.199	0.2	0.233	0.22837	0.288004	0.340802	0.24649	0.240841
9/22/12 0:50	0	0	0.174	0.155	0.198	0.2	0.233	0.22837	0.288652	0.340802	0.24649	0.241467
9/22/12 0:55	0	0	0.174	0.155	0.198	0.2	0.233	0.22837	0.288652	0.340802	0.24649	0.241467
9/22/12 1:00	0	0	0.174	0.155	0.199	0.2	0.233	0.22837	0.288652	0.340802	0.24649	0.241467
9/22/12 1:05	0	0	0.174	0.155	0.198	0.2	0.233	0.22837	0.288652	0.340802	0.24649	0.241467
9/22/12 1:10	0	0	0.174	0.155	0.198	0.2	0.233	0.22775	0.288652	0.340802	0.24712	0.241467
9/22/12 1:15	0	0	0.174	0.155	0.199	0.2	0.233	0.22837	0.288652	0.34013	0.24649	0.241467
9/22/12 1:20	0	0	0.174	0.154	0.198	0.2	0.233	0.22775	0.288004	0.340802	0.24712	0.241467
9/22/12 1:25	0	0	0.174	0.154	0.199	0.2	0.233	0.22837	0.288652	0.340802	0.24649	0.240841
9/22/12 1:30	0	0	0.174	0.154	0.198	0.2	0.233	0.22837	0.288004	0.34013	0.24649	0.240841
9/22/12 1:35	0	0	0.174	0.155	0.199	0.199	0.233	0.22837	0.288004	0.34013	0.24712	0.241467
9/22/12 1:40	0	0	0.174	0.155	0.198	0.199	0.233	0.22775	0.288004	0.34013	0.24649	0.241467
9/22/12 1:45	0	0	0.174	0.154	0.198	0.199	0.233	0.22775	0.288004	0.340802	0.24649	0.240841
9/22/12 1:50	0	0	0.174	0.155	0.198	0.199	0.233	0.22775	0.288004	0.34013	0.24649	0.241467
9/22/12 1:55	0	0	0.174	0.154	0.198	0.2	0.233	0.22775	0.288652	0.34013	0.24649	0.241467
9/22/12 2:00	0	0	0.174	0.155	0.198	0.2	0.233	0.22775	0.288004	0.340802	0.24649	0.241467
9/22/12 2:05	0	0	0.174	0.155	0.198	0.199	0.233	0.22775	0.288004	0.34013	0.24649	0.241467
9/22/12 2:10	0	0	0.174	0.154	0.198	0.2	0.233	0.22775	0.288004	0.34013	0.24649	0.241467
9/22/12 2:15	0	0	0.174	0.154	0.198	0.2	0.233	0.22775	0.288004	0.34013	0.24649	0.241467
9/22/12 2:20	0	0	0.174	0.154	0.198	0.199	0.233	0.22775	0.288004	0.34013	0.24649	0.241467
9/22/12 2:25	0	0	0.174	0.154	0.198	0.199	0.233	0.22775	0.288004	0.340802	0.24712	0.240841
9/22/12 2:30	0	0	0.174	0.155	0.198	0.199	0.233	0.22775	0.288004	0.34013	0.24649	0.240841
9/22/12 2:35	0	0	0.174	0.155	0.198	0.199	0.233	0.22775	0.288004	0.339459	0.24649	0.241467
9/22/12 2:40	0	0	0.174	0.154	0.198	0.199	0.233	0.22713	0.288004	0.34013	0.24649	0.241467
9/22/12 2:45	0	0	0.174	0.154	0.198	0.199	0.233	0.22775	0.288004	0.34013	0.24649	0.240841
9/22/12 2:50	0	0	0.174	0.154	0.198	0.199	0.233	0.22775	0.287356	0.34013	0.24649	0.241467
9/22/12 2:55	0	0	0.174	0.154	0.198	0.199	0.233	0.22775	0.287356	0.34013	0.24649	0.241467
9/22/12 3:00	0	0	0.174	0.154	0.198	0.199	0.233	0.22713	0.287356	0.34013	0.24649	0.241467
9/22/12 3:05	0	0	0.174	0.155	0.198	0.199	0.233	0.22713	0.287356	0.34013	0.24649	0.240841
9/22/12 3:10	0	0	0.174	0.154	0.198	0.199	0.233	0.22713	0.287356	0.34013	0.24649	0.241467
9/22/12 3:15	0	0	0.174	0.154	0.198	0.199	0.233	0.22713	0.286708	0.340802	0.24586	0.241467
9/22/12 3:20	0	0	0.174	0.155	0.198	0.199	0.233	0.22713	0.288004	0.340802	0.24649	0.241467
9/22/12 3:25	0	0	0.174	0.155	0.198	0.199	0.233	0.22713	0.287356	0.34013	0.24649	0.241467
9/22/12 3:30	0	0	0.174	0.154	0.198	0.199	0.233	0.22713	0.287356	0.34013	0.24586	0.241467
9/22/12 3:35	0	0	0.174	0.154	0.198	0.199	0.233	0.22713	0.287356	0.339459	0.24649	0.241467
9/22/12 3:40	0	0	0.174	0.154	0.198	0.199	0.233	0.22713	0.287356	0.339459	0.24649	0.241467
9/22/12 3:45	0	0	0.174	0.154	0.198	0.199	0.233	0.22713	0.287356	0.34013	0.24649	0.241467
9/22/12 3:50	0	0	0.174	0.154	0.197	0.199	0.233	0.22713	0.287356	0.34013	0.24649	0.241467
9/22/12 3:55	0	0	0.174	0.154	0.198	0.198	0.233	0.22713	0.287356	0.34013	0.24649	0.241467
9/22/12 4:00	0	0	0.174	0.154	0.197	0.199	0.233	0.22713	0.287356	0.34013	0.24586	0.241467
9/22/12 4:05	0	0	0.174	0.154	0.198	0.199	0.233	0.22713	0.286708	0.339459	0.24649	0.241467
9/22/12 4:10	0	0	0.174	0.154	0.198	0.198	0.233	0.22713	0.286708	0.339459	0.24649	0.241467
9/22/12 4:15	0	0	0.174	0.154	0.197	0.198	0.233	0.22713	0.287356	0.339459	0.24649	0.241467
9/22/12 4:20	0	0	0.174	0.154	0.197	0.198	0.233	0.22713	0.286708	0.339459	0.24586	0.241467
9/22/12 4:25	0	0	0.174	0.154	0.197	0.199	0.233	0.22651	0.286708	0.339459	0.24649	0.241467
9/22/12 4:30	0	0	0.174	0.154	0.197	0.198	0.233	0.22713	0.287356	0.339459	0.24649	0.241467
9/22/12 4:35	0	0	0.174	0.154	0.197	0.198	0.233	0.22713	0.286708	0.339459	0.24586	0.241467
9/22/12 4:40	0	0	0.174	0.154	0.198	0.199	0.233	0.22713	0.286708	0.339459	0.24586	0.241467
9/22/12 4:45	0	0	0.174	0.154	0.197	0.199	0.233	0.22713	0.286708	0.339459	0.24649	0.241467
9/22/12 4:50	0	0	0.174	0.154	0.197	0.198	0.233	0.22713	0.287356	0.339459	0.24586	0.241467
9/22/12 4:55	0	0	0.174	0.154	0.197	0.198	0.233	0.22651	0.286708	0.339459	0.24586	0.240841
9/22/12 5:00	0	0	0.174	0.154	0.197	0.199	0.233	0.22651	0.286708	0.339459	0.24586	0.241467
9/22/12 5:05	0	0	0.174	0.154	0.197	0.198	0.233	0.22651	0.286708	0.339459	0.24586	0.241467
9/22/12 5:10	0	0	0.174	0.154	0.197	0.198	0.233	0.22651	0.28606	0.339459	0.24586	0.241467
9/22/12 5:15	0	0	0.174	0.154	0.197	0.198	0.233	0.22651	0.286708	0.339459	0.24586	0.240841
9/22/12 5:20	0	0	0.174	0.154	0.197	0.198	0.233	0.22651	0.286708	0.339459	0.24586	0.240841
9/22/12 5:25	0	0	0.174	0.154	0.197	0.198	0.233	0.22651	0.286708	0.338788	0.24586	0.241467
9/22/12 5:30	0	0	0.174	0.154	0.197	0.198	0.233	0.22651	0.286708	0.338788	0.24586	0.241467
9/22/12 5:35	0	0	0.174	0.154	0.197	0.198	0.233	0.22651	0.286708	0.338788	0.24586	0.240841
9/22/12 5:40	0	0	0.174	0.154	0.197	0.198	0.233	0.22651	0.286708	0.338788	0.24586	0.241467
9/22/12 5:45	0	0	0.174	0.154	0.197	0.198	0.233	0.22651	0.286708	0.338788	0.24586	0.241467
9/22/12 5:50	0	0	0.174	0.154	0.196	0.198	0.233	0.22651	0.286708	0.338788	0.24586	0.241467
9/22/12 5:55	0	0	0.174	0.154	0.196	0.198	0.233	0.22651	0.28606	0.338788	0.24586	0.241467
9/22/12 6:00	0	0	0.174	0.154	0.197	0.198	0.233	0.22651	0.28606	0.338117	0.24586	0.241467
9/22/12 6:05	0	0	0.174	0.154	0.196	0.198	0.233	0.22651	0.28606	0.338117	0.24586	0.241467
9/22/12 6:10	0	0	0.174	0.154	0.196	0.198	0.233	0.22651	0.286708	0.338117	0.24586	0.241467
9/22/12 6:15	0	0	0.174	0.154	0.197	0.198	0.233	0.22651	0.286708	0.338788	0.24586	0.241467
9/22/12 6:20	0	0	0.174	0.154	0.196	0.198	0.233	0.22589	0.28606	0.338788	0.24649	0.241467
9/22/12 6:25	0	0	0.174	0.154	0.196	0.198	0.233	0.22651	0.28606	0.338788	0.24523	0.241467
9/22/12 6:30	0	0	0.174	0.154	0.196	0.198	0.233	0.22651	0.28606	0.337447	0.24586	0.241467
9/22/12 6:35	0	0	0.174	0.154	0.196	0.198	0.233	0.22651	0.28606	0.337447	0.24586	0.241467
9/22/12 6:40	0	0	0.173	0.154	0.197	0.198	0.233	0.22651	0.28606	0.337447	0.24586	0.241467
9/22/12 6:45	0	0	0.174	0.154	0.196	0.198	0.233	0.22651	0.28606	0.337447	0.24586	0.240841
9/22/12 6:50	0	0	0.174	0.154	0.197	0.198	0.233	0.22651	0.28606	0.338117	0.24586	0.241467
9/22/12 6:55	0	0	0.174	0.154	0.196	0.198	0.233	0.22589	0.28606	0.338117	0.24586	0.240841
9/22/12 7:00	0	0	0.174	0.154	0.196	0.198	0.233	0.22651	0.28606	0.337447	0.24523	0.241467
9/22/12 7:05	0	0	0.174	0.154	0.196	0.198	0.233	0.22651	0.285413	0.337447	0.24586	0.241467
9/22/12 7:10	0	0	0.174	0.154	0.196	0.198	0.233	0.22651	0.28606	0.338117	0.24586	0.240841
9/22/12 7:15	0	0	0.174	0.154	0.196	0.198	0.233	0.22651	0.28606	0.338117	0.24586	0.240841
9/22/12 7:20	0	0	0.174	0.154	0.196	0.198	0.233	0.22651	0.28606	0.338117	0.24586	0.240841
9/22/12 7:25	0	0	0.174	0.154	0.196	0.198	0.233	0.22651	0.28606	0.337447	0.24523	0.241467
9/22/12 7:30	0	0	0.174	0.154	0.196	0.198	0.233	0.22651	0.285413	0.337447	0.24523	0.241467
9/22/12 7:35	0	0	0.174	0.154	0.196	0.198	0.233	0.22651	0.28606	0.337447	0.24523	0.242094
9/22/12 7:40	0	0	0.174	0.154	0.196	0.198	0.232	0.22651	0.28606	0.337447	0.24523	0.241467
9/22/12 7:45	0	0	0.174	0.154	0.196	0.198	0.232	0.22651	0.28606	0.338117	0.24523	0.241467
9/22/12 7:50	0	0	0.174	0.154	0.196	0.198	0.233	0.22651	0.28606	0.337447	0.24523	0.240841
9/22/12 7:55	0	0	0.174	0.154	0.196	0.198	0.233	0.22651	0.285413	0.337447	0.24523	0.241467
9/22/12 8:00	0	0	0.174	0.154	0.196	0.198	0.232	0.22651	0.28606	0.337447	0.24523	0.241467
9/22/12 8:05	0	0	0.174	0.154	0.196	0.198	0.233	0.22651	0.285413	0.337447	0.24523	0.241467
9/22/12 8:10	0	0	0.174	0.154	0.196	0.198	0.232	0.22651	0.28606	0.337447	0.24523	0.240841
9/22/12 8:15	0	0	0.174	0.154	0.196	0.198	0.232	0.22713	0.28606	0.337447	0.24523	0.241467
9/22/12 8:20	0	0	0.174	0.154	0.196	0.198	0.233	0.22651	0.285413	0.338117	0.24523	0.240841
9/22/12 8:25	0	0	0.174	0.154	0.196	0.198	0.233	0.22651	0.284766	0.337447	0.24523	0.241467
9/22/12 8:30	0	0	0.174	0.154	0.195	0.197	0.232	0.22713	0.285413	0.336777	0.24523	0.241467
9/22/12 8:35	0	0	0.173	0.154	0.196	0.198	0.233	0.22713	0.285413	0.337447	0.24523	0.240841
9/22/12 8:40	0	0	0.173	0.154	0.195	0.198	0.233	0.22651	0.285413	0.337447	0.24523	0.240841
9/22/12 8:45	0	0	0.174	0.154	0.196	0.198	0.233	0.22651	0.285413	0.337447	0.24523	0.240841
9/22/12 8:50	0	0	0.174	0.154	0.195	0.198	0.233	0.22713	0.285413	0.337447	0.24523	0.241467
9/22/12 8:55	0	0	0.173	0.154	0.196	0.198	0.233	0.22651	0.285413	0.338117	0.2446	0.240841
9/22/12 9:00	0	0	0.173	0.154	0.195	0.197	0.232	0.22713	0.285413	0.337447	0.24523	0.240841
9/22/12 9:05	0	0	0.173	0.154	0.195	0.197	0.232	0.22713	0.285413	0.337447	0.24523	0.240841
9/22/12 9:10	0	0	0.173	0.154	0.195	0.197	0.233	0.22713	0.285413	0.337447	0.24523	0.240841
9/22/12 9:15	0	0	0.173	0.154	0.195	0.197	0.232	0.22713	0.285413	0.336777	0.24523	0.241467
9/22/12 9:20	0	0	0.173	0.154	0.195	0.197	0.232	0.22713	0.285413	0.337447	0.24523	0.240214
9/22/12 9:25	0	0	0.173	0.154	0.196	0.197	0.232	0.22651	0.284766	0.336777	0.2446	0.240841
9/22/12 9:30	0	0	0.173	0.153	0.195	0.197	0.233	0.22713	0.284766	0.336777	0.2446	0.240841
9/22/12 9:35	0	0	0.173	0.154	0.195	0.197	0.232	0.22713	0.284766	0.336777	0.2446	0.240841
9/22/12 9:40	0	0	0.173	0.154	0.196	0.197	0.232	0.22713	0.284766	0.337447	0.2446	0.240214
9/22/12 9:45	0	0	0.173	0.154	0.195	0.197	0.232	0.22651	0.284766	0.337447	0.2446	0.240841
9/22/12 9:50	0	0	0.173	0.153	0.195	0.197	0.232	0.22713	0.284766	0.337447	0.2446	0.240841
9/22/12 9:55	0	0	0.173	0.153	0.195	0.197	0.232	0.22713	0.28412	0.336777	0.2446	0.240841
9/22/12 10:00	0	0	0.173	0.153	0.195	0.197	0.232	0.22713	0.284766	0.336777	0.2446	0.240214
9/22/12 10:05	0	0	0.172	0.153	0.195	0.197	0.232	0.22713	0.28412	0.336777	0.2446	0.240841
9/22/12 10:10	0	0	0.172	0.153	0.195	0.197	0.232	0.22775	0.28412	0.336777	0.2446	0.240214
9/22/12 10:15	0	0	0.173	0.153	0.195	0.197	0.232	0.22713	0.28412	0.336107	0.2446	0.240841
9/22/12 10:20	0	0	0.172	0.153	0.195	0.197	0.232	0.22713	0.28412	0.336777	0.2446	0.240214
9/22/12 10:25	0	0	0.172	0.153	0.195	0.197	0.233	0.22713	0.28412	0.336777	0.2446	0.240214
9/22/12 10:30	0	0	0.172	0.153	0.195	0.197	0.232	0.22713	0.28412	0.336107	0.2446	0.240214
9/22/12 10:35	0	0	0.172	0.153	0.195	0.196	0.233	0.22713	0.28412	0.336777	0.2446	0.239588
9/22/12 10:40	0	0	0.172	0.153	0.195	0.196	0.232	0.22713	0.28412	0.336777	0.2446	0.240214
9/22/12 10:45	0	0	0.172	0.153	0.195	0.196	0.232	0.22713	0.28412	0.336777	0.2446	0.240214
9/22/12 10:50	0	0	0.172	0.153	0.194	0.196	0.232	0.22713	0.283473	0.336107	0.24398	0.239588
9/22/12 10:55	0	0	0.171	0.153	0.195	0.196	0.232	0.22713	0.283473	0.336107	0.2446	0.240214
9/22/12 11:00	0	0	0.171	0.153	0.194	0.196	0.232	0.22713	0.28412	0.336107	0.24398	0.240214
9/22/12 11:05	0	0	0.171	0.153	0.194	0.196	0.233	0.22651	0.283473	0.336107	0.2446	0.240214
9/22/12 11:10	0	0	0.171	0.153	0.195	0.196	0.232	0.22651	0.283473	0.336107	0.2446	0.240214
9/22/12 11:15	0	0	0.171	0.153	0.195	0.196	0.232	0.22651	0.283473	0.336107	0.24398	0.240214
9/22/12 11:20	0	0	0.171	0.153	0.195	0.196	0.232	0.22651	0.283473	0.336107	0.24398	0.240214
9/22/12 11:25	0	0	0.171	0.153	0.194	0.196	0.232	0.22651	0.282827	0.336107	0.24398	0.239588
9/22/12 11:30	0	0	0.171	0.153	0.194	0.196	0.232	0.22589	0.283473	0.336107	0.24398	0.240214
9/22/12 11:35	0	0	0.171	0.153	0.195	0.196	0.232	0.22589	0.283473	0.336107	0.24398	0.240214
9/22/12 11:40	0	0	0.171	0.153	0.194	0.196	0.232	0.22589	0.283473	0.336107	0.24398	0.239588
9/22/12 11:45	0	0	0.17	0.153	0.194	0.196	0.232	0.22589	0.283473	0.336777	0.24335	0.239588
9/22/12 11:50	0	0	0.171	0.153	0.194	0.196	0.232	0.22589	0.283473	0.336777	0.24398	0.239588
9/22/12 11:55	0	0	0.171	0.152	0.194	0.196	0.232	0.225271	0.282827	0.336107	0.24398	0.239588
9/22/12 12:00	0	0	0.17	0.152	0.194	0.196	0.232	0.225271	0.283473	0.336107	0.24398	0.239588
9/22/12 12:05	0	0	0.17	0.152	0.194	0.196	0.232	0.225271	0.282827	0.336107	0.24398	0.239588
9/22/12 12:10	0	0	0.17	0.152	0.194	0.196	0.232	0.225271	0.282827	0.336107	0.24398	0.239588
9/22/12 12:15	0	0	0.17	0.152	0.194	0.196	0.232	0.225271	0.282827	0.336107	0.24335	0.239588
9/22/12 12:20	0	0	0.17	0.152	0.194	0.196	0.232	0.224652	0.282827	0.336107	0.24398	0.239588
9/22/12 12:25	0	0	0.17	0.152	0.194	0.196	0.232	0.224652	0.282827	0.336107	0.24398	0.239588
9/22/12 12:30	0	0	0.17	0.152	0.194	0.196	0.232	0.224652	0.282827	0.336107	0.24398	0.238963
9/22/12 12:35	0	0	0.17	0.152	0.194	0.196	0.232	0.224652	0.282827	0.336107	0.24335	0.239588
9/22/12 12:40	0	0	0.17	0.152	0.194	0.196	0.232	0.224652	0.282827	0.336107	0.24335	0.239588
9/22/12 12:45	0	0	0.17	0.152	0.193	0.196	0.231	0.224033	0.283473	0.336107	0.24398	0.239588
9/22/12 12:50	0	0	0.17	0.152	0.193	0.196	0.232	0.224033	0.283473	0.336107	0.24335	0.239588
9/22/12 12:55	0.254	0	0.169	0.152	0.194	0.196	0.232	0.224652	0.282827	0.336107	0.24398	0.239588
9/22/12 13:00	0	0	0.17	0.152	0.193	0.196	0.231	0.224033	0.282827	0.336107	0.24335	0.239588
9/22/12 13:05	0	0	0.17	0.152	0.193	0.196	0.232	0.224033	0.282827	0.336107	0.24335	0.238963
9/22/12 13:10	0	0	0.169	0.152	0.193	0.196	0.232	0.224033	0.282827	0.336107	0.24335	0.238963
9/22/12 13:15	0	0	0.169	0.152	0.193	0.196	0.232	0.223415	0.282827	0.336107	0.24335	0.238963
9/22/12 13:20	0	0	0.169	0.151	0.194	0.196	0.231	0.223415	0.282827	0.336107	0.24335	0.238963
9/22/12 13:25	0	0	0.169	0.151	0.193	0.196	0.232	0.223415	0.282827	0.336107	0.24335	0.239588
9/22/12 13:30	0	0	0.169	0.151	0.193	0.196	0.231	0.223415	0.282827	0.336107	0.24335	0.238963
9/22/12 13:35	0	0	0.169	0.151	0.193	0.196	0.232	0.223415	0.282827	0.336107	0.24335	0.238963
9/22/12 13:40	0	0	0.169	0.151	0.193	0.196	0.232	0.223415	0.282827	0.335437	0.24335	0.238963
9/22/12 13:45	0	0	0.168	0.151	0.193	0.195	0.232	0.223415	0.282827	0.335437	0.24335	0.239588
9/22/12 13:50	0	0	0.168	0.151	0.193	0.195	0.232	0.222797	0.282827	0.336107	0.24272	0.238963
9/22/12 13:55	0	0	0.168	0.151	0.193	0.196	0.232	0.223415	0.282182	0.336107	0.24272	0.238963
9/22/12 14:00	0	0	0.168	0.151	0.193	0.195	0.232	0.222797	0.282182	0.336107	0.24335	0.238963
9/22/12 14:05	0	0	0.168	0.151	0.193	0.195	0.232	0.222797	0.282182	0.336107	0.24272	0.238963
9/22/12 14:10	0	0	0.168	0.151	0.193	0.196	0.232	0.222797	0.282827	0.335437	0.24272	0.238963
9/22/12 14:15	0	0	0.168	0.151	0.193	0.196	0.231	0.222797	0.282182	0.335437	0.24272	0.238963
9/22/12 14:20	0	0	0.168	0.151	0.193	0.195	0.232	0.222179	0.282182	0.335437	0.24272	0.238963
9/22/12 14:25	0	0	0.168	0.151	0.193	0.195	0.232	0.222179	0.282182	0.336107	0.24272	0.239588
9/22/12 14:30	0	0	0.168	0.151	0.193	0.196	0.231	0.222179	0.282182	0.335437	0.24272	0.238963
9/22/12 14:35	0	0	0.168	0.151	0.193	0.196	0.231	0.222179	0.282182	0.336107	0.24272	0.238963
9/22/12 14:40	0	0	0.168	0.151	0.193	0.196	0.232	0.221562	0.282182	0.335437	0.24272	0.238963
9/22/12 14:45	0	0	0.168	0.151	0.193	0.195	0.232	0.222179	0.282182	0.335437	0.24272	0.238963
9/22/12 14:50	0	0	0.167	0.151	0.193	0.196	0.232	0.221562	0.282182	0.336107	0.24209	0.238963
9/22/12 14:55	0	0	0.167	0.151	0.193	0.196	0.232	0.221562	0.282182	0.336107	0.24209	0.238963
9/22/12 15:00	0	0	0.167	0.151	0.193	0.195	0.231	0.221562	0.282182	0.336107	0.24272	0.238963
9/22/12 15:05	0	0	0.167	0.151	0.193	0.196	0.232	0.221562	0.282182	0.336107	0.24272	0.238963
9/22/12 15:10	0	0	0.167	0.151	0.193	0.196	0.232	0.221562	0.282182	0.336107	0.24209	0.238963
9/22/12 15:15	0	0	0.167	0.151	0.193	0.195	0.232	0.221562	0.282182	0.335437	0.24272	0.239588
9/22/12 15:20	0	0	0.167	0.151	0.193	0.195	0.231	0.220945	0.282182	0.336107	0.24209	0.238963
9/22/12 15:25	0	0	0.167	0.151	0.193	0.195	0.232	0.220945	0.281536	0.335437	0.24272	0.238337
9/22/12 15:30	0	0	0.167	0.151	0.193	0.195	0.231	0.220945	0.282182	0.335437	0.24209	0.238337
9/22/12 15:35	0	0	0.167	0.151	0.193	0.195	0.232	0.220945	0.282182	0.335437	0.24209	0.238337
9/22/12 15:40	0	0	0.167	0.151	0.193	0.196	0.232	0.220945	0.281536	0.336107	0.24272	0.238337
9/22/12 15:45	0	0	0.167	0.151	0.193	0.195	0.232	0.220328	0.281536	0.335437	0.24209	0.238337
9/22/12 15:50	0	0	0.167	0.151	0.193	0.195	0.232	0.220945	0.281536	0.336107	0.24209	0.238963
9/22/12 15:55	0	0	0.167	0.151	0.193	0.195	0.231	0.220945	0.281536	0.336107	0.24209	0.238337
9/22/12 16:00	0	0	0.167	0.151	0.193	0.195	0.231	0.220328	0.281536	0.335437	0.24209	0.238337
9/22/12 16:05	0	0	0.167	0.151	0.192	0.195	0.232	0.220328	0.281536	0.336107	0.24209	0.238963
9/22/12 16:10	0	0	0.167	0.151	0.193	0.195	0.232	0.219711	0.282182	0.336107	0.24209	0.237712
9/22/12 16:15	0	0	0.167	0.15	0.193	0.195	0.232	0.220328	0.281536	0.335437	0.24209	0.238337
9/22/12 16:20	0	0	0.167	0.151	0.192	0.195	0.231	0.220328	0.281536	0.335437	0.24209	0.237712
9/22/12 16:25	0	0	0.167	0.151	0.193	0.195	0.231	0.219711	0.281536	0.336107	0.24209	0.238337
9/22/12 16:30	0	0	0.167	0.151	0.193	0.195	0.231	0.219711	0.281536	0.336107	0.24209	0.238337
9/22/12 16:35	0	0	0.167	0.151	0.193	0.195	0.232	0.219711	0.281536	0.335437	0.24209	0.238337
9/22/12 16:40	0	0	0.167	0.15	0.193	0.195	0.232	0.219711	0.281536	0.335437	0.24209	0.238337
9/22/12 16:45	0	0	0.167	0.151	0.193	0.195	0.231	0.219095	0.281536	0.335437	0.24209	0.237712
9/22/12 16:50	0	0	0.167	0.15	0.193	0.195	0.232	0.219711	0.281536	0.335437	0.24209	0.238337
9/22/12 16:55	0	0	0.167	0.15	0.193	0.195	0.231	0.219095	0.280891	0.335437	0.24209	0.238337
9/22/12 17:00	0	0	0.167	0.151	0.192	0.195	0.232	0.219095	0.281536	0.335437	0.24209	0.237712
9/22/12 17:05	0	0	0.166	0.151	0.193	0.195	0.232	0.219095	0.281536	0.335437	0.24209	0.237712
9/22/12 17:10	0	0	0.167	0.15	0.193	0.195	0.232	0.219095	0.280891	0.334768	0.24209	0.237712
9/22/12 17:15	0	0	0.167	0.15	0.193	0.195	0.232	0.219095	0.281536	0.335437	0.24209	0.238337
9/22/12 17:20	0	0	0.167	0.15	0.192	0.195	0.231	0.219095	0.281536	0.334768	0.24272	0.237712
9/22/12 17:25	0	0	0.167	0.15	0.192	0.195	0.231	0.218479	0.281536	0.334768	0.24209	0.238337
9/22/12 17:30	0	0	0.166	0.15	0.192	0.195	0.231	0.218479	0.281536	0.334768	0.24209	0.237712
9/22/12 17:35	0	0	0.166	0.15	0.193	0.195	0.231	0.218479	0.280891	0.335437	0.24209	0.237712
9/22/12 17:40	0	0	0.166	0.15	0.192	0.195	0.232	0.218479	0.281536	0.335437	0.24209	0.237712
9/22/12 17:45	0	0	0.166	0.15	0.192	0.195	0.231	0.218479	0.280891	0.335437	0.24209	0.237712
9/22/12 17:50	0	0	0.166	0.15	0.192	0.195	0.232	0.218479	0.280891	0.336107	0.24272	0.238337
9/22/12 17:55	0	0	0.166	0.15	0.192	0.195	0.232	0.218479	0.280891	0.335437	0.24209	0.237712
9/22/12 18:00	0	0	0.166	0.15	0.192	0.195	0.231	0.218479	0.280891	0.335437	0.24209	0.238337
9/22/12 18:05	0	0	0.166	0.15	0.192	0.195	0.232	0.218479	0.280891	0.335437	0.24209	0.237712
9/22/12 18:10	0	0	0.166	0.15	0.192	0.195	0.231	0.217863	0.280891	0.335437	0.24209	0.237712
9/22/12 18:15	0	0	0.166	0.15	0.192	0.195	0.231	0.217863	0.280891	0.335437	0.24209	0.237712
9/22/12 18:20	0	0	0.166	0.15	0.192	0.195	0.232	0.217863	0.280246	0.336107	0.24209	0.238337
9/22/12 18:25	0	0	0.165	0.15	0.192	0.195	0.232	0.217863	0.280891	0.334768	0.24209	0.237712
9/22/12 18:30	0	0	0.166	0.15	0.192	0.195	0.232	0.217863	0.280891	0.335437	0.24209	0.238337
9/22/12 18:35	0	0	0.166	0.15	0.192	0.195	0.231	0.217863	0.280891	0.335437	0.24209	0.237712
9/22/12 18:40	0	0	0.166	0.15	0.192	0.195	0.232	0.217863	0.280891	0.335437	0.24209	0.238337
9/22/12 18:45	0	0	0.166	0.15	0.192	0.195	0.231	0.217863	0.280891	0.335437	0.24209	0.237712
9/22/12 18:50	0	0	0.166	0.15	0.192	0.195	0.232	0.217247	0.280891	0.335437	0.24209	0.238337
9/22/12 18:55	0	0	0.166	0.15	0.192	0.195	0.232	0.217863	0.280891	0.335437	0.24147	0.238337
9/22/12 19:00	0	0	0.166	0.15	0.192	0.195	0.232	0.217247	0.280891	0.335437	0.24209	0.238337
9/22/12 19:05	0	0	0.165	0.15	0.192	0.195	0.232	0.217247	0.280891	0.334768	0.24147	0.237712
9/22/12 19:10	0	0	0.165	0.15	0.192	0.195	0.232	0.217863	0.280891	0.334768	0.24209	0.237712
9/22/12 19:15	0	0	0.165	0.15	0.192	0.195	0.231	0.217863	0.280891	0.335437	0.24209	0.237712
9/22/12 19:20	0	0	0.165	0.15	0.192	0.195	0.232	0.217247	0.280891	0.335437	0.24209	0.237712
9/22/12 19:25	0	0	0.165	0.15	0.192	0.195	0.232	0.217247	0.280891	0.334768	0.24147	0.237712
9/22/12 19:30	0	0	0.166	0.15	0.192	0.195	0.231	0.217247	0.280246	0.335437	0.24209	0.238337
9/22/12 19:35	0	0	0.165	0.15	0.192	0.195	0.232	0.217247	0.280891	0.335437	0.24209	0.238337
9/22/12 19:40	0	0	0.165	0.15	0.192	0.195	0.231	0.217247	0.280246	0.335437	0.24209	0.238337
9/22/12 19:45	0	0	0.165	0.15	0.192	0.195	0.231	0.217247	0.280246	0.335437	0.24209	0.237712
9/22/12 19:50	0	0	0.166	0.15	0.192	0.195	0.231	0.217247	0.280246	0.335437	0.24147	0.238337
9/22/12 19:55	0	0	0.165	0.15	0.192	0.195	0.231	0.217247	0.280246	0.334768	0.24147	0.237712
9/22/12 20:00	0	0	0.165	0.15	0.192	0.195	0.231	0.217247	0.280246	0.334768	0.24209	0.238337
9/22/12 20:05	0	0	0.165	0.15	0.192	0.195	0.231	0.217247	0.280246	0.334768	0.24147	0.237712
9/22/12 20:10	0	0	0.165	0.15	0.192	0.195	0.232	0.217247	0.280246	0.334768	0.24209	0.237712
9/22/12 20:15	0	0	0.165	0.15	0.192	0.195	0.231	0.217247	0.280891	0.334768	0.24147	0.238337
9/22/12 20:20	0	0	0.165	0.15	0.192	0.195	0.231	0.216632	0.280246	0.334768	0.24209	0.237712
9/22/12 20:25	0	0	0.165	0.15	0.192	0.195	0.231	0.217247	0.280891	0.334768	0.24147	0.237712
9/22/12 20:30	0	0	0.165	0.15	0.192	0.195	0.232	0.217247	0.280246	0.334099	0.24147	0.237712
9/22/12 20:35	0	0	0.165	0.15	0.192	0.195	0.231	0.216632	0.280246	0.334768	0.24147	0.237712
9/22/12 20:40	0	0	0.165	0.15	0.192	0.195	0.232	0.217247	0.280246	0.334099	0.24147	0.237712
9/22/12 20:45	0	0	0.165	0.15	0.192	0.195	0.231	0.216632	0.280246	0.335437	0.24209	0.237712
9/22/12 20:50	0	0	0.165	0.15	0.192	0.195	0.231	0.217247	0.280246	0.334099	0.24209	0.237712
9/22/12 20:55	0	0	0.165	0.15	0.192	0.195	0.232	0.217247	0.279602	0.334099	0.24209	0.237712
9/22/12 21:00	0	2.794	0.164	0.149	0.192	0.195	0.232	0.217247	0.280246	0.334768	0.24147	0.237712
9/22/12 21:05	0	0.254	0.164	0.149	0.192	0.195	0.232	0.218479	0.280246	0.334768	0.24147	0.238337
9/22/12 21:10	0	0.254	0.164	0.149	0.192	0.195	0.232	0.219095	0.280246	0.334768	0.24147	0.238337
9/22/12 21:15	0	0.254	0.164	0.149	0.192	0.195	0.232	0.220945	0.279602	0.334768	0.24147	0.238337
9/22/12 21:20	0	0	0.164	0.149	0.192	0.195	0.231	0.222797	0.280246	0.334768	0.24147	0.238337
9/22/12 21:25	0	0	0.165	0.149	0.192	0.195	0.232	0.22589	0.280246	0.334099	0.24147	0.238337
9/22/12 21:30	0	0	0.165	0.148	0.192	0.195	0.232	0.228991	0.280246	0.334768	0.24147	0.238337
9/22/12 21:35	0.254	0	0.165	0.149	0.192	0.195	0.232	0.231477	0.280246	0.334768	0.24147	0.238337
9/22/12 21:40	0	0	0.165	0.148	0.192	0.195	0.232	0.233967	0.280246	0.334768	0.24147	0.237712
9/22/12 21:45	0	0	0.166	0.148	0.192	0.195	0.232	0.235838	0.279602	0.334768	0.24209	0.237712
9/22/12 21:50	0	0	0.167	0.149	0.192	0.195	0.231	0.237712	0.280246	0.334099	0.24209	0.238337
9/22/12 21:55	0	0	0.167	0.149	0.192	0.195	0.231	0.238963	0.280246	0.334099	0.24147	0.238337
9/22/12 22:00	0	0	0.168	0.148	0.191	0.195	0.231	0.240214	0.280246	0.335437	0.24147	0.237712
9/22/12 22:05	0	0.508	0.168	0.148	0.192	0.195	0.232	0.242094	0.280246	0.334768	0.24147	0.238337
9/22/12 22:10	0	0.254	0.17	0.148	0.192	0.195	0.232	0.245233	0.279602	0.334768	0.24147	0.237712
9/22/12 22:15	0	0.254	0.171	0.148	0.192	0.195	0.232	0.250271	0.280246	0.334768	0.24209	0.238337
9/22/12 22:20	0	0	0.174	0.148	0.191	0.195	0.232	0.25596	0.280246	0.334099	0.24147	0.238337
9/22/12 22:25	0	0.254	0.18	0.148	0.191	0.195	0.232	0.26231	0.280246	0.334768	0.24147	0.238337
9/22/12 22:30	0	0	0.187	0.148	0.191	0.195	0.232	0.266773	0.280246	0.334768	0.24147	0.238337
9/22/12 22:35	0	0	0.194	0.148	0.191	0.195	0.232	0.269969	0.280246	0.334099	0.24147	0.238337
9/22/12 22:40	0	0	0.2	0.148	0.191	0.195	0.232	0.272531	0.280246	0.334768	0.24147	0.237712
9/22/12 22:45	0	0	0.204	0.148	0.191	0.195	0.232	0.273814	0.280246	0.334768	0.24147	0.238337
9/22/12 22:50	0	0	0.208	0.148	0.191	0.195	0.232	0.275741	0.280246	0.334768	0.24147	0.238337
9/22/12 22:55	0	0.254	0.212	0.148	0.191	0.195	0.232	0.27767	0.279602	0.334768	0.24147	0.238337
9/22/12 23:00	0	0	0.215	0.148	0.191	0.195	0.232	0.278958	0.279602	0.334768	0.24147	0.238337
9/22/12 23:05	0	0	0.217	0.148	0.191	0.195	0.232	0.279602	0.280246	0.334768	0.24147	0.238337
9/22/12 23:10	0	0	0.218	0.148	0.191	0.195	0.232	0.279602	0.280246	0.334768	0.24147	0.237712
9/22/12 23:15	0	0	0.22	0.148	0.191	0.195	0.233	0.280891	0.280246	0.334768	0.24147	0.238337
9/22/12 23:20	0	0	0.22	0.148	0.191	0.195	0.232	0.280246	0.280246	0.335437	0.24147	0.238337
9/22/12 23:25	0	0	0.221	0.148	0.191	0.195	0.232	0.280891	0.280246	0.334768	0.24147	0.238963
9/22/12 23:30	0	0	0.222	0.148	0.191	0.195	0.232	0.280891	0.280246	0.334768	0.24147	0.238337
9/22/12 23:35	0	0	0.222	0.148	0.19	0.195	0.232	0.280246	0.279602	0.334768	0.24147	0.238337
9/22/12 23:40	0	0	0.223	0.148	0.191	0.195	0.232	0.280246	0.280246	0.334768	0.24147	0.238337
9/22/12 23:45	0	0	0.223	0.148	0.19	0.195	0.232	0.280246	0.280246	0.334099	0.24209	0.238337
9/22/12 23:50	0	0	0.223	0.148	0.19	0.195	0.232	0.280246	0.279602	0.334768	0.24147	0.238337
9/22/12 23:55	0	0	0.223	0.148	0.191	0.195	0.232	0.279602	0.280246	0.334099	0.24147	0.238337
9/23/12 0:00	0	0	0.223	0.148	0.191	0.195	0.232	0.279602	0.279602	0.334768	0.24147	0.238963
9/23/12 0:05	0	0	0.223	0.148	0.191	0.195	0.232	0.279602	0.280246	0.334099	0.24147	0.238337
9/23/12 0:10	0	0	0.223	0.148	0.19	0.195	0.232	0.278958	0.279602	0.334099	0.24147	0.238337
9/23/12 0:15	0	0	0.223	0.148	0.19	0.195	0.232	0.278958	0.279602	0.334099	0.24147	0.238337
9/23/12 0:20	0	0	0.223	0.148	0.19	0.195	0.232	0.278958	0.279602	0.334768	0.24147	0.238963
9/23/12 0:25	0	0	0.223	0.148	0.19	0.195	0.232	0.278314	0.279602	0.334099	0.24147	0.238337
9/23/12 0:30	0	0	0.223	0.149	0.191	0.195	0.232	0.278314	0.280246	0.334099	0.24209	0.238337
9/23/12 0:35	0	0	0.223	0.148	0.19	0.195	0.232	0.27767	0.279602	0.334099	0.24147	0.238337
9/23/12 0:40	0	0	0.223	0.149	0.19	0.195	0.232	0.278314	0.279602	0.334099	0.24147	0.238337
9/23/12 0:45	0	0	0.223	0.148	0.19	0.195	0.232	0.27767	0.279602	0.334099	0.24147	0.238337
9/23/12 0:50	0	0	0.223	0.149	0.19	0.195	0.232	0.277027	0.279602	0.334099	0.24147	0.238337
9/23/12 0:55	0	0	0.223	0.149	0.19	0.195	0.232	0.277027	0.279602	0.334099	0.24147	0.238337
9/23/12 1:00	0	0	0.223	0.149	0.19	0.195	0.233	0.276383	0.279602	0.334099	0.24147	0.237712
9/23/12 1:05	0	0	0.223	0.149	0.19	0.195	0.232	0.276383	0.279602	0.334099	0.24147	0.238337
9/23/12 1:10	0	0	0.223	0.15	0.19	0.195	0.232	0.275741	0.280246	0.334099	0.24147	0.238337
9/23/12 1:15	0	0	0.223	0.149	0.19	0.195	0.232	0.276383	0.279602	0.334099	0.24147	0.238337
9/23/12 1:20	0	0	0.223	0.15	0.19	0.194	0.232	0.275741	0.279602	0.334099	0.24147	0.238337
9/23/12 1:25	0	0	0.222	0.149	0.19	0.194	0.232	0.275741	0.279602	0.33343	0.24147	0.238337
9/23/12 1:30	0	0	0.223	0.15	0.19	0.195	0.232	0.275098	0.279602	0.33343	0.24147	0.238963
9/23/12 1:35	0	0	0.223	0.15	0.19	0.194	0.232	0.275098	0.279602	0.33343	0.24147	0.238963
9/23/12 1:40	0	0	0.222	0.15	0.19	0.194	0.232	0.275098	0.279602	0.334099	0.24147	0.238337
9/23/12 1:45	0	0	0.222	0.15	0.19	0.195	0.231	0.274456	0.278958	0.33343	0.24147	0.238963
9/23/12 1:50	0	0	0.222	0.15	0.19	0.194	0.232	0.274456	0.279602	0.334099	0.24147	0.237712
9/23/12 1:55	0	0	0.222	0.15	0.19	0.194	0.232	0.273814	0.279602	0.33343	0.24147	0.238337
9/23/12 2:00	0	0	0.222	0.15	0.19	0.194	0.232	0.274456	0.279602	0.33343	0.24147	0.238337
9/23/12 2:05	0	0	0.222	0.15	0.19	0.194	0.232	0.273814	0.279602	0.334099	0.24147	0.238337
9/23/12 2:10	0	0	0.222	0.15	0.19	0.195	0.232	0.273814	0.278958	0.33343	0.24084	0.238337
9/23/12 2:15	0	0	0.222	0.15	0.19	0.195	0.232	0.273173	0.279602	0.334099	0.24147	0.238337
9/23/12 2:20	0	0	0.222	0.15	0.19	0.195	0.232	0.273173	0.279602	0.33343	0.24147	0.238337
9/23/12 2:25	0	0	0.221	0.15	0.19	0.194	0.232	0.273173	0.279602	0.33343	0.24084	0.237712
9/23/12 2:30	0	0	0.221	0.15	0.19	0.194	0.231	0.273173	0.278958	0.334099	0.24147	0.238963
9/23/12 2:35	0	0	0.221	0.15	0.19	0.195	0.232	0.273173	0.279602	0.33343	0.24147	0.238337
9/23/12 2:40	0	0	0.221	0.15	0.19	0.194	0.232	0.272531	0.278958	0.33343	0.24147	0.238337
9/23/12 2:45	0	0	0.221	0.15	0.19	0.194	0.232	0.272531	0.279602	0.33343	0.24147	0.238337
9/23/12 2:50	0	0	0.221	0.15	0.189	0.194	0.232	0.272531	0.278958	0.334099	0.24147	0.238337
9/23/12 2:55	0	0	0.22	0.151	0.19	0.194	0.232	0.272531	0.279602	0.33343	0.24084	0.238337
9/23/12 3:00	0	0	0.22	0.15	0.19	0.194	0.231	0.272531	0.278958	0.33343	0.24147	0.238337
9/23/12 3:05	0	0	0.22	0.151	0.19	0.194	0.232	0.27189	0.279602	0.334099	0.24084	0.238337
9/23/12 3:10	0	0	0.22	0.151	0.19	0.194	0.232	0.27189	0.279602	0.33343	0.24084	0.238337
9/23/12 3:15	0	0	0.22	0.151	0.189	0.194	0.232	0.271249	0.279602	0.332762	0.24147	0.238963
9/23/12 3:20	0	0	0.22	0.151	0.19	0.194	0.231	0.271249	0.279602	0.33343	0.24084	0.238337
9/23/12 3:25	0	0	0.22	0.151	0.19	0.194	0.232	0.271249	0.279602	0.33343	0.24147	0.238337
9/23/12 3:30	0	0	0.22	0.151	0.189	0.194	0.232	0.271249	0.278958	0.33343	0.24084	0.238963
9/23/12 3:35	0	0	0.22	0.151	0.189	0.194	0.231	0.270609	0.278958	0.33343	0.24147	0.238963
9/23/12 3:40	0	0	0.22	0.151	0.189	0.194	0.232	0.270609	0.278958	0.33343	0.24084	0.238963
9/23/12 3:45	0	0	0.219	0.151	0.189	0.194	0.232	0.270609	0.278958	0.33343	0.24084	0.238963
9/23/12 3:50	0	0	0.22	0.151	0.189	0.194	0.232	0.270609	0.278958	0.33343	0.24147	0.238337
9/23/12 3:55	0	0	0.219	0.151	0.19	0.194	0.232	0.269969	0.278958	0.332762	0.24147	0.238963
9/23/12 4:00	0	0	0.219	0.151	0.189	0.194	0.232	0.269969	0.278958	0.33343	0.24084	0.238963
9/23/12 4:05	0	0	0.219	0.151	0.19	0.193	0.231	0.269969	0.278958	0.33343	0.24147	0.238963
9/23/12 4:10	0	0	0.218	0.151	0.189	0.194	0.231	0.269329	0.278958	0.332762	0.24147	0.239588
9/23/12 4:15	0	0	0.218	0.151	0.189	0.194	0.232	0.269329	0.278958	0.33343	0.24084	0.238963
9/23/12 4:20	0	0	0.218	0.151	0.189	0.194	0.231	0.269329	0.279602	0.33343	0.24084	0.238337
9/23/12 4:25	0	0	0.218	0.151	0.189	0.194	0.232	0.269329	0.278314	0.332762	0.24084	0.238963
9/23/12 4:30	0	0	0.218	0.152	0.189	0.193	0.232	0.269329	0.278958	0.33343	0.24084	0.238963
9/23/12 4:35	0	0	0.218	0.152	0.189	0.194	0.233	0.269329	0.278958	0.33343	0.24084	0.238963
9/23/12 4:40	0	0	0.218	0.151	0.189	0.194	0.233	0.26869	0.278314	0.332762	0.24084	0.238963
9/23/12 4:45	0	0	0.218	0.152	0.189	0.194	0.232	0.26869	0.278958	0.334099	0.24084	0.238337
9/23/12 4:50	0	0	0.217	0.151	0.189	0.194	0.231	0.26869	0.278958	0.332762	0.24084	0.238337
9/23/12 4:55	0	0	0.218	0.152	0.189	0.193	0.232	0.26869	0.278958	0.332762	0.24084	0.238337
9/23/12 5:00	0	0	0.218	0.152	0.189	0.193	0.231	0.26869	0.278958	0.33343	0.24084	0.238963
9/23/12 5:05	0	0	0.217	0.152	0.189	0.193	0.231	0.26805	0.278958	0.332762	0.24084	0.238337
9/23/12 5:10	0	0	0.217	0.152	0.189	0.193	0.232	0.26805	0.278958	0.332762	0.24084	0.238337
9/23/12 5:15	0	0	0.217	0.152	0.189	0.193	0.232	0.26805	0.278314	0.33343	0.24084	0.238337
9/23/12 5:20	0	0	0.217	0.152	0.189	0.193	0.231	0.267411	0.278958	0.332762	0.24021	0.238337
9/23/12 5:25	0	0	0.217	0.152	0.189	0.193	0.232	0.267411	0.279602	0.332762	0.24084	0.238337
9/23/12 5:30	0	0	0.217	0.152	0.189	0.193	0.231	0.266773	0.278958	0.332762	0.24084	0.238337
9/23/12 5:35	0	0	0.217	0.152	0.189	0.193	0.231	0.266773	0.278958	0.332762	0.24021	0.238337
9/23/12 5:40	0	0	0.217	0.152	0.189	0.193	0.232	0.266773	0.278958	0.33343	0.24084	0.238337
9/23/12 5:45	0	0	0.217	0.152	0.189	0.193	0.232	0.266134	0.278958	0.332762	0.24021	0.238963
9/23/12 5:50	0	0	0.217	0.152	0.189	0.193	0.231	0.266134	0.278314	0.332762	0.24084	0.238337
9/23/12 5:55	0	0	0.216	0.152	0.189	0.193	0.232	0.266134	0.278958	0.332762	0.24084	0.238963
9/23/12 6:00	0	0	0.216	0.152	0.189	0.193	0.231	0.266134	0.278958	0.332762	0.24021	0.238337
9/23/12 6:05	0	0	0.216	0.152	0.189	0.193	0.232	0.266134	0.278314	0.332762	0.24084	0.238963
9/23/12 6:10	0	0	0.216	0.152	0.189	0.193	0.231	0.265496	0.278314	0.332094	0.24021	0.238337
9/23/12 6:15	0	0	0.216	0.152	0.189	0.193	0.231	0.265496	0.278314	0.332094	0.24021	0.238963
9/23/12 6:20	0	0	0.215	0.153	0.188	0.193	0.231	0.265496	0.278314	0.332762	0.24021	0.238963
9/23/12 6:25	0	0	0.215	0.152	0.188	0.193	0.231	0.265496	0.278314	0.332094	0.24021	0.238337
9/23/12 6:30	0	0	0.215	0.152	0.188	0.193	0.232	0.264858	0.278314	0.332762	0.24021	0.238337
9/23/12 6:35	0	0	0.215	0.152	0.188	0.193	0.231	0.264858	0.278314	0.332762	0.24021	0.238337
9/23/12 6:40	0	0	0.215	0.152	0.188	0.193	0.231	0.264858	0.278314	0.332094	0.24021	0.238337
9/23/12 6:45	0	0	0.215	0.152	0.189	0.193	0.232	0.264221	0.278314	0.332094	0.24021	0.238963
9/23/12 6:50	0	0	0.215	0.153	0.189	0.193	0.231	0.264221	0.278314	0.332762	0.24021	0.238337
9/23/12 6:55	0	0	0.215	0.152	0.188	0.193	0.231	0.264221	0.278314	0.332762	0.24021	0.238337
9/23/12 7:00	0	0	0.215	0.152	0.188	0.193	0.231	0.264221	0.278314	0.332094	0.24021	0.238963
9/23/12 7:05	0	0	0.215	0.153	0.189	0.193	0.231	0.263584	0.278314	0.332094	0.24021	0.238337
9/23/12 7:10	0	0	0.214	0.152	0.188	0.193	0.231	0.263584	0.278314	0.332762	0.24021	0.238337
9/23/12 7:15	0	0	0.214	0.153	0.188	0.193	0.231	0.263584	0.278314	0.332094	0.24021	0.237712
9/23/12 7:20	0	0	0.214	0.152	0.189	0.193	0.231	0.263584	0.278314	0.332094	0.23959	0.238337
9/23/12 7:25	0	0	0.214	0.152	0.189	0.193	0.231	0.263584	0.278314	0.332094	0.23959	0.238963
9/23/12 7:30	0	0	0.214	0.152	0.188	0.193	0.231	0.262947	0.278314	0.332094	0.23959	0.238337
9/23/12 7:35	0	0	0.214	0.152	0.188	0.193	0.231	0.26231	0.278314	0.332762	0.24021	0.238337
9/23/12 7:40	0	0	0.214	0.152	0.188	0.193	0.231	0.26231	0.278314	0.332094	0.23959	0.238337
9/23/12 7:45	0	0	0.214	0.152	0.188	0.193	0.232	0.262947	0.278314	0.332094	0.24021	0.238337
9/23/12 7:50	0	0	0.214	0.152	0.188	0.193	0.232	0.26231	0.27767	0.331426	0.23959	0.238337
9/23/12 7:55	0	0	0.214	0.152	0.188	0.193	0.231	0.26231	0.27767	0.332094	0.24021	0.238337
9/23/12 8:00	0	0	0.213	0.152	0.188	0.193	0.231	0.26231	0.27767	0.332094	0.23959	0.238337
9/23/12 8:05	0	0	0.214	0.152	0.188	0.193	0.232	0.26231	0.27767	0.332094	0.23959	0.237712
9/23/12 8:10	0	0	0.213	0.152	0.188	0.193	0.231	0.26231	0.27767	0.332094	0.23959	0.238337
9/23/12 8:15	0	0	0.214	0.152	0.188	0.193	0.231	0.261674	0.27767	0.331426	0.23959	0.238337
9/23/12 8:20	0	0	0.214	0.152	0.188	0.193	0.231	0.261674	0.27767	0.332094	0.23959	0.238337
9/23/12 8:25	0	0	0.213	0.152	0.188	0.193	0.231	0.261674	0.27767	0.332094	0.23959	0.238337
9/23/12 8:30	0	0	0.213	0.152	0.188	0.193	0.231	0.261674	0.27767	0.332094	0.23959	0.238337
9/23/12 8:35	0	0	0.212	0.152	0.187	0.193	0.231	0.261674	0.277027	0.331426	0.23959	0.238337
9/23/12 8:40	0	0	0.212	0.152	0.188	0.193	0.231	0.261674	0.27767	0.331426	0.23896	0.237712
9/23/12 8:45	0	0	0.212	0.152	0.187	0.193	0.231	0.261674	0.27767	0.332094	0.23896	0.238337
9/23/12 8:50	0	0	0.212	0.152	0.187	0.193	0.231	0.261674	0.27767	0.332094	0.23896	0.238337
9/23/12 8:55	0	0	0.212	0.152	0.188	0.193	0.231	0.261674	0.27767	0.332094	0.23896	0.238337
9/23/12 9:00	0	0	0.212	0.152	0.187	0.193	0.231	0.261674	0.277027	0.331426	0.23896	0.238337
9/23/12 9:05	0	0	0.212	0.152	0.187	0.192	0.231	0.261038	0.277027	0.332094	0.23896	0.237712
9/23/12 9:10	0	0	0.212	0.152	0.187	0.193	0.231	0.261038	0.27767	0.332094	0.23959	0.238337
9/23/12 9:15	0	0	0.212	0.152	0.187	0.193	0.231	0.260402	0.277027	0.332094	0.23896	0.237712
9/23/12 9:20	0	0	0.212	0.152	0.187	0.193	0.231	0.260402	0.277027	0.332094	0.23896	0.237712
9/23/12 9:25	0	0	0.212	0.152	0.187	0.192	0.231	0.260402	0.277027	0.331426	0.23896	0.237712
9/23/12 9:30	0	0	0.211	0.152	0.187	0.192	0.231	0.259767	0.277027	0.332094	0.23896	0.237712
9/23/12 9:35	0	0	0.211	0.151	0.187	0.192	0.231	0.259767	0.277027	0.331426	0.23896	0.237712
9/23/12 9:40	0	0	0.21	0.152	0.187	0.192	0.231	0.259767	0.276383	0.331426	0.23896	0.237712
9/23/12 9:45	0	0	0.21	0.152	0.187	0.192	0.231	0.259767	0.277027	0.331426	0.23896	0.237712
9/23/12 9:50	0	0	0.21	0.152	0.187	0.192	0.231	0.259767	0.276383	0.332094	0.23896	0.237712
9/23/12 9:55	0	0	0.21	0.151	0.187	0.192	0.231	0.259132	0.277027	0.332094	0.23896	0.237712
9/23/12 10:00	0	0	0.21	0.152	0.187	0.193	0.231	0.259132	0.276383	0.330759	0.23896	0.237087
9/23/12 10:05	0	0	0.209	0.152	0.187	0.192	0.231	0.259767	0.276383	0.332094	0.23896	0.237712
9/23/12 10:10	0	0	0.209	0.152	0.187	0.192	0.231	0.259767	0.277027	0.331426	0.23896	0.237087
9/23/12 10:15	0	0	0.209	0.152	0.187	0.192	0.231	0.259132	0.276383	0.331426	0.23896	0.237712
9/23/12 10:20	0	0	0.209	0.152	0.187	0.192	0.231	0.258497	0.275741	0.331426	0.23896	0.237087
9/23/12 10:25	0	0	0.209	0.151	0.187	0.192	0.231	0.258497	0.276383	0.331426	0.23834	0.237712
9/23/12 10:30	0	0	0.209	0.151	0.187	0.192	0.231	0.258497	0.276383	0.331426	0.23834	0.237087
9/23/12 10:35	0	0	0.209	0.151	0.187	0.192	0.231	0.258497	0.276383	0.332094	0.23834	0.237712
9/23/12 10:40	0	0	0.208	0.151	0.187	0.192	0.231	0.258497	0.276383	0.331426	0.23834	0.237712
9/23/12 10:45	0	0	0.208	0.151	0.187	0.192	0.231	0.257862	0.275741	0.331426	0.23834	0.237087
9/23/12 10:50	0	0	0.208	0.151	0.187	0.192	0.231	0.257228	0.275741	0.331426	0.23834	0.237087
9/23/12 10:55	0	0	0.207	0.151	0.187	0.192	0.231	0.257228	0.275741	0.330759	0.23834	0.237087
9/23/12 11:00	0	0	0.207	0.151	0.187	0.192	0.231	0.256594	0.275741	0.330759	0.23834	0.237712
9/23/12 11:05	0	0	0.207	0.151	0.187	0.192	0.231	0.256594	0.275741	0.330759	0.23834	0.237087
9/23/12 11:10	0	0	0.207	0.151	0.186	0.192	0.231	0.25596	0.275741	0.330759	0.23834	0.237087
9/23/12 11:15	0	0	0.207	0.151	0.186	0.192	0.231	0.25596	0.275098	0.330759	0.23834	0.237087
9/23/12 11:20	0	0	0.207	0.151	0.186	0.192	0.231	0.25596	0.275741	0.330759	0.23834	0.236463
9/23/12 11:25	0	0	0.206	0.151	0.186	0.192	0.231	0.25596	0.275741	0.330759	0.23834	0.237087
9/23/12 11:30	0	0	0.206	0.151	0.186	0.192	0.231	0.255327	0.275741	0.330759	0.23771	0.237087
9/23/12 11:35	0	0	0.206	0.151	0.186	0.192	0.231	0.255327	0.275741	0.330092	0.23771	0.236463
9/23/12 11:40	0	0	0.206	0.151	0.187	0.192	0.231	0.254694	0.275741	0.330759	0.23771	0.236463
9/23/12 11:45	0	0	0.206	0.151	0.187	0.192	0.231	0.254061	0.275098	0.330092	0.23771	0.236463
9/23/12 11:50	0	0	0.205	0.151	0.186	0.192	0.231	0.253429	0.275098	0.330092	0.23771	0.236463
9/23/12 11:55	0	0	0.204	0.151	0.186	0.192	0.231	0.253429	0.275098	0.330092	0.23771	0.236463
9/23/12 12:00	0	0	0.204	0.151	0.186	0.192	0.231	0.253429	0.275098	0.330092	0.23771	0.236463
9/23/12 12:05	0	0	0.204	0.151	0.186	0.192	0.231	0.252797	0.275098	0.329425	0.23771	0.236463
9/23/12 12:10	0	0	0.203	0.151	0.186	0.192	0.231	0.252797	0.275098	0.330092	0.23771	0.236463
9/23/12 12:15	0	0	0.203	0.151	0.186	0.191	0.231	0.252165	0.274456	0.330759	0.23771	0.237087
9/23/12 12:20	0	0	0.203	0.151	0.186	0.192	0.231	0.252165	0.274456	0.329425	0.23771	0.236463
9/23/12 12:25	0	0	0.203	0.151	0.186	0.191	0.231	0.251533	0.274456	0.330092	0.23709	0.236463
9/23/12 12:30	0	0	0.203	0.151	0.186	0.191	0.231	0.251533	0.274456	0.330092	0.23771	0.236463
9/23/12 12:35	0	0	0.203	0.151	0.186	0.191	0.231	0.250902	0.274456	0.330092	0.23709	0.236463
9/23/12 12:40	0	0	0.203	0.15	0.186	0.191	0.231	0.250902	0.275098	0.330092	0.23709	0.236463
9/23/12 12:45	0	0	0.202	0.15	0.186	0.192	0.231	0.250271	0.274456	0.329425	0.23709	0.236463
9/23/12 12:50	0	0	0.202	0.15	0.186	0.191	0.231	0.250271	0.275098	0.329425	0.23709	0.235838
9/23/12 12:55	0	0	0.201	0.151	0.186	0.192	0.231	0.24964	0.274456	0.330092	0.23709	0.235838
9/23/12 13:00	0	0	0.201	0.151	0.186	0.191	0.231	0.24964	0.274456	0.330092	0.23709	0.235838
9/23/12 13:05	0	0	0.201	0.151	0.186	0.191	0.231	0.24901	0.274456	0.329425	0.23646	0.236463
9/23/12 13:10	0	0	0.201	0.15	0.186	0.191	0.231	0.24901	0.274456	0.329425	0.23646	0.235838
9/23/12 13:15	0	0	0.201	0.15	0.186	0.191	0.231	0.248379	0.274456	0.330092	0.23646	0.236463
9/23/12 13:20	0	0	0.2	0.151	0.186	0.191	0.231	0.24775	0.274456	0.329425	0.23709	0.236463
9/23/12 13:25	0	0	0.2	0.15	0.186	0.191	0.231	0.24775	0.274456	0.330092	0.23646	0.236463
9/23/12 13:30	0	0	0.2	0.15	0.186	0.19	0.231	0.24712	0.274456	0.329425	0.23646	0.235838
9/23/12 13:35	0	0	0.2	0.15	0.186	0.191	0.231	0.24712	0.274456	0.330092	0.23646	0.235838
9/23/12 13:40	0	0	0.199	0.15	0.186	0.191	0.231	0.246491	0.273814	0.329425	0.23646	0.235838
9/23/12 13:45	0	0	0.199	0.15	0.186	0.191	0.231	0.246491	0.274456	0.329425	0.23646	0.235838
9/23/12 13:50	0.254	0	0.198	0.15	0.186	0.191	0.231	0.245862	0.274456	0.330092	0.23646	0.235838
9/23/12 13:55	0	0	0.198	0.15	0.186	0.191	0.231	0.245862	0.274456	0.329425	0.23646	0.235838
9/23/12 14:00	0	0	0.198	0.15	0.186	0.191	0.231	0.245233	0.273814	0.330092	0.23646	0.235838
9/23/12 14:05	0	0	0.198	0.15	0.186	0.191	0.231	0.245233	0.273814	0.329425	0.23646	0.235214
9/23/12 14:10	0	0	0.198	0.15	0.186	0.191	0.231	0.244605	0.273814	0.329425	0.23584	0.235838
9/23/12 14:15	0	0	0.198	0.15	0.186	0.19	0.231	0.243977	0.274456	0.329425	0.23646	0.235838
9/23/12 14:20	0	0	0.198	0.15	0.186	0.19	0.231	0.243977	0.273814	0.329425	0.23646	0.235838
9/23/12 14:25	0	0	0.197	0.15	0.186	0.191	0.231	0.243977	0.273814	0.329425	0.23646	0.235838
9/23/12 14:30	0	0	0.197	0.15	0.186	0.19	0.231	0.243349	0.273814	0.329425	0.23584	0.235214
9/23/12 14:35	0	0	0.196	0.15	0.186	0.19	0.231	0.243349	0.273814	0.329425	0.23646	0.235214
9/23/12 14:40	0	0	0.196	0.15	0.186	0.19	0.231	0.242721	0.273814	0.329425	0.23646	0.235214
9/23/12 14:45	0	0	0.196	0.15	0.186	0.19	0.231	0.242721	0.273814	0.329425	0.23646	0.235214
9/23/12 14:50	0	0	0.196	0.15	0.186	0.19	0.231	0.242721	0.273814	0.329425	0.23584	0.235214
9/23/12 14:55	0	0	0.196	0.15	0.186	0.19	0.231	0.242721	0.273814	0.329425	0.23584	0.235214
9/23/12 15:00	0	0	0.196	0.15	0.185	0.19	0.231	0.242094	0.273173	0.328758	0.23584	0.235214
9/23/12 15:05	0	0	0.195	0.15	0.186	0.19	0.231	0.242094	0.273173	0.328758	0.23584	0.234591
9/23/12 15:10	0	0	0.196	0.15	0.186	0.19	0.231	0.241467	0.273814	0.328758	0.23584	0.235214
9/23/12 15:15	0	0	0.195	0.15	0.186	0.19	0.231	0.241467	0.273173	0.329425	0.23584	0.235838
9/23/12 15:20	0	0	0.195	0.15	0.186	0.191	0.231	0.240841	0.273173	0.329425	0.23584	0.235214
9/23/12 15:25	0	0	0.195	0.15	0.186	0.191	0.231	0.240841	0.273814	0.329425	0.23584	0.235214
9/23/12 15:30	0	0	0.195	0.15	0.186	0.19	0.231	0.240841	0.273173	0.328758	0.23584	0.235214
9/23/12 15:35	0	0	0.195	0.15	0.186	0.191	0.231	0.240214	0.273173	0.328758	0.23584	0.235214
9/23/12 15:40	0	0	0.195	0.15	0.186	0.19	0.231	0.240214	0.273814	0.328758	0.23521	0.235214
9/23/12 15:45	0	0	0.194	0.15	0.186	0.19	0.231	0.239588	0.273173	0.328758	0.23584	0.235214
9/23/12 15:50	0	0	0.194	0.15	0.186	0.191	0.23	0.239588	0.273173	0.328758	0.23584	0.234591
9/23/12 15:55	0	0	0.194	0.15	0.186	0.19	0.231	0.239588	0.273173	0.328758	0.23521	0.234591
9/23/12 16:00	0	0	0.194	0.15	0.186	0.19	0.231	0.238963	0.273814	0.328758	0.23521	0.235214
9/23/12 16:05	0	0	0.194	0.15	0.186	0.19	0.231	0.238963	0.273173	0.329425	0.23584	0.234591
9/23/12 16:10	0	0	0.193	0.15	0.186	0.19	0.231	0.238337	0.273814	0.328758	0.23584	0.234591
9/23/12 16:15	0	0	0.193	0.15	0.186	0.19	0.23	0.238963	0.273173	0.328758	0.23521	0.234591
9/23/12 16:20	0	0	0.193	0.15	0.186	0.19	0.231	0.238337	0.273173	0.328092	0.23584	0.235214
9/23/12 16:25	0	0	0.193	0.15	0.185	0.19	0.231	0.238337	0.273814	0.328758	0.23521	0.234591
9/23/12 16:30	0	0	0.193	0.15	0.186	0.19	0.231	0.238337	0.273173	0.328758	0.23521	0.234591
9/23/12 16:35	0	0	0.193	0.15	0.185	0.19	0.231	0.237712	0.273814	0.328092	0.23584	0.235214
9/23/12 16:40	0	0	0.193	0.15	0.185	0.19	0.231	0.237712	0.273173	0.328758	0.23521	0.235214
9/23/12 16:45	0	0	0.193	0.15	0.186	0.19	0.231	0.237712	0.273814	0.328092	0.23521	0.235214
9/23/12 16:50	0	0	0.193	0.15	0.185	0.19	0.231	0.237087	0.273814	0.328092	0.23521	0.235214
9/23/12 16:55	0	0	0.193	0.15	0.185	0.19	0.231	0.237087	0.273173	0.328092	0.23584	0.234591
9/23/12 17:00	0	0	0.192	0.149	0.185	0.19	0.231	0.237087	0.273173	0.328758	0.23521	0.235214
9/23/12 17:05	0	0	0.192	0.149	0.186	0.19	0.231	0.236463	0.273173	0.328758	0.23521	0.234591
9/23/12 17:10	0	0	0.192	0.149	0.185	0.19	0.23	0.236463	0.273814	0.328758	0.23521	0.234591
9/23/12 17:15	0	0	0.192	0.15	0.185	0.19	0.231	0.236463	0.273173	0.328092	0.23521	0.234591
9/23/12 17:20	0	0	0.192	0.149	0.185	0.19	0.231	0.235838	0.273173	0.328758	0.23521	0.234591
9/23/12 17:25	0	0	0.192	0.149	0.185	0.19	0.23	0.235838	0.273173	0.328092	0.23521	0.235214
9/23/12 17:30	0	0	0.192	0.149	0.185	0.19	0.231	0.235838	0.273173	0.328758	0.23521	0.234591
9/23/12 17:35	0	0	0.192	0.149	0.186	0.19	0.231	0.235838	0.273814	0.328758	0.23521	0.235214
9/23/12 17:40	0	0	0.192	0.149	0.185	0.19	0.231	0.235838	0.273173	0.328758	0.23521	0.235214
9/23/12 17:45	0	0	0.191	0.149	0.185	0.19	0.231	0.235214	0.273814	0.328092	0.23521	0.234591
9/23/12 17:50	0	0	0.191	0.149	0.185	0.19	0.23	0.235214	0.273173	0.328092	0.23521	0.234591
9/23/12 17:55	0	0	0.192	0.15	0.185	0.19	0.23	0.235214	0.273173	0.328092	0.23459	0.234591
9/23/12 18:00	0	0	0.191	0.149	0.185	0.19	0.23	0.235214	0.273173	0.328758	0.23521	0.234591
9/23/12 18:05	0	0	0.191	0.149	0.185	0.19	0.23	0.235214	0.273173	0.328092	0.23459	0.235214
9/23/12 18:10	0	0	0.191	0.149	0.185	0.19	0.23	0.235214	0.273173	0.328092	0.23521	0.235214
9/23/12 18:15	0	0	0.191	0.149	0.186	0.19	0.23	0.234591	0.273173	0.328092	0.23521	0.235214
9/23/12 18:20	0	0	0.191	0.149	0.185	0.19	0.231	0.234591	0.273173	0.328092	0.23521	0.234591
9/23/12 18:25	0	0	0.191	0.149	0.185	0.19	0.23	0.234591	0.273173	0.328092	0.23521	0.235214
9/23/12 18:30	0	0	0.19	0.149	0.185	0.19	0.23	0.234591	0.273173	0.328092	0.23521	0.235214
9/23/12 18:35	0	0	0.19	0.15	0.185	0.19	0.23	0.233967	0.273173	0.328092	0.23521	0.234591
9/23/12 18:40	0	0	0.19	0.149	0.185	0.19	0.231	0.233967	0.273173	0.328092	0.23521	0.234591
9/23/12 18:45	0	0	0.19	0.149	0.185	0.19	0.231	0.233967	0.273173	0.328092	0.23459	0.234591
9/23/12 18:50	0	0	0.19	0.149	0.185	0.19	0.23	0.233967	0.273173	0.328092	0.23459	0.234591
9/23/12 18:55	0	0	0.19	0.149	0.185	0.19	0.23	0.233967	0.273173	0.328092	0.23459	0.234591
9/23/12 19:00	0	0	0.19	0.149	0.185	0.19	0.231	0.233967	0.273173	0.328092	0.23521	0.235214
9/23/12 19:05	0	0	0.19	0.149	0.185	0.19	0.23	0.233967	0.273173	0.328092	0.23459	0.234591
9/23/12 19:10	0	0	0.19	0.149	0.185	0.19	0.23	0.233344	0.273173	0.328092	0.23521	0.234591
9/23/12 19:15	0	0	0.19	0.149	0.185	0.19	0.23	0.233344	0.273173	0.328758	0.23459	0.234591
9/23/12 19:20	0	0	0.19	0.149	0.185	0.19	0.23	0.233344	0.273173	0.327426	0.23459	0.235214
9/23/12 19:25	0	0	0.19	0.149	0.185	0.19	0.23	0.233344	0.273173	0.328092	0.23459	0.234591
9/23/12 19:30	0	0	0.19	0.149	0.185	0.19	0.23	0.233344	0.273173	0.328092	0.23459	0.235214
9/23/12 19:35	0	0	0.19	0.149	0.185	0.19	0.23	0.233344	0.273173	0.328092	0.23521	0.234591
9/23/12 19:40	0	0	0.19	0.149	0.185	0.19	0.23	0.232722	0.273173	0.328092	0.23521	0.234591
9/23/12 19:45	0	0	0.19	0.149	0.185	0.19	0.23	0.232722	0.272531	0.328092	0.23459	0.234591
9/23/12 19:50	0	0	0.19	0.149	0.185	0.19	0.23	0.232722	0.273173	0.328092	0.23459	0.235214
9/23/12 19:55	0	0	0.189	0.149	0.185	0.19	0.231	0.232099	0.273814	0.328092	0.23459	0.234591
9/23/12 20:00	0	0	0.19	0.149	0.185	0.19	0.23	0.232722	0.273173	0.328092	0.23459	0.234591
9/23/12 20:05	0	0	0.189	0.149	0.185	0.19	0.23	0.232722	0.273173	0.328758	0.23459	0.235214
9/23/12 20:10	0	0	0.189	0.149	0.185	0.19	0.23	0.232099	0.273173	0.328092	0.23459	0.234591
9/23/12 20:15	0	0	0.189	0.149	0.185	0.19	0.23	0.232099	0.273173	0.328092	0.23459	0.235214
9/23/12 20:20	0	0	0.189	0.149	0.185	0.19	0.231	0.232099	0.272531	0.328092	0.23521	0.235214
9/23/12 20:25	0	0	0.189	0.149	0.185	0.19	0.23	0.231477	0.272531	0.328092	0.23459	0.234591
9/23/12 20:30	0	0	0.189	0.149	0.185	0.19	0.23	0.232099	0.272531	0.328092	0.23459	0.234591
9/23/12 20:35	0	0	0.189	0.149	0.184	0.19	0.23	0.231477	0.273173	0.328092	0.23459	0.234591
9/23/12 20:40	0	0	0.189	0.149	0.185	0.19	0.23	0.232099	0.272531	0.328092	0.23459	0.235214
9/23/12 20:45	0	0	0.189	0.149	0.185	0.19	0.231	0.232099	0.273173	0.328092	0.23459	0.234591
9/23/12 20:50	0	0	0.189	0.149	0.185	0.19	0.23	0.231477	0.273173	0.328092	0.23459	0.234591
9/23/12 20:55	0	0	0.189	0.149	0.184	0.19	0.23	0.231477	0.272531	0.328092	0.23459	0.235214
9/23/12 21:00	0	0	0.189	0.149	0.185	0.19	0.23	0.231477	0.273173	0.328758	0.23459	0.235214
9/23/12 21:05	0	0	0.189	0.149	0.184	0.19	0.23	0.230855	0.273173	0.328092	0.23459	0.234591
9/23/12 21:10	0	0	0.189	0.149	0.184	0.19	0.23	0.231477	0.272531	0.328092	0.23459	0.234591
9/23/12 21:15	0	0	0.189	0.149	0.184	0.19	0.23	0.230855	0.273173	0.328092	0.23459	0.235214
9/23/12 21:20	0	0	0.189	0.149	0.185	0.19	0.23	0.230855	0.273173	0.328092	0.23459	0.235214
9/23/12 21:25	0	0	0.189	0.149	0.184	0.19	0.23	0.230855	0.273173	0.328758	0.23459	0.235214
9/23/12 21:30	0	0	0.189	0.149	0.184	0.19	0.231	0.230855	0.273173	0.328092	0.23397	0.234591
9/23/12 21:35	0	0	0.189	0.149	0.185	0.19	0.23	0.230855	0.273173	0.328758	0.23459	0.234591
9/23/12 21:40	0	0	0.189	0.149	0.185	0.19	0.23	0.230855	0.273173	0.328092	0.23459	0.234591
9/23/12 21:45	0	0	0.188	0.149	0.184	0.19	0.23	0.230855	0.273173	0.328758	0.23459	0.235214
9/23/12 21:50	0	0	0.188	0.149	0.184	0.19	0.23	0.230855	0.272531	0.328758	0.23397	0.234591
9/23/12 21:55	0	0	0.188	0.149	0.184	0.19	0.23	0.230855	0.273173	0.328092	0.23459	0.235214
9/23/12 22:00	0	0	0.188	0.149	0.184	0.19	0.23	0.230855	0.273173	0.328758	0.23397	0.235214
9/23/12 22:05	0	0	0.188	0.149	0.184	0.19	0.23	0.230855	0.273173	0.328758	0.23397	0.235214
9/23/12 22:10	0	0	0.188	0.149	0.184	0.19	0.23	0.230233	0.273173	0.328092	0.23397	0.235214
9/23/12 22:15	0	0	0.188	0.149	0.184	0.19	0.23	0.230233	0.273173	0.328758	0.23397	0.234591
9/23/12 22:20	0	0	0.188	0.149	0.184	0.19	0.23	0.230233	0.272531	0.328092	0.23459	0.235214
9/23/12 22:25	0	0	0.188	0.149	0.184	0.19	0.23	0.230233	0.273173	0.328092	0.23397	0.235214
9/23/12 22:30	0	0	0.188	0.149	0.184	0.19	0.23	0.230233	0.272531	0.328092	0.23397	0.234591
9/23/12 22:35	0	0	0.188	0.149	0.184	0.19	0.23	0.230233	0.273173	0.328092	0.23397	0.235214
9/23/12 22:40	0	0	0.187	0.149	0.185	0.19	0.23	0.230233	0.272531	0.328092	0.23397	0.235214
9/23/12 22:45	0	0	0.187	0.149	0.184	0.19	0.23	0.229612	0.272531	0.328758	0.23459	0.235214
9/23/12 22:50	0	0	0.187	0.149	0.184	0.19	0.23	0.229612	0.272531	0.328092	0.23459	0.235214
9/23/12 22:55	0	0	0.187	0.148	0.184	0.19	0.23	0.229612	0.272531	0.328092	0.23397	0.234591
9/23/12 23:00	0	0	0.187	0.149	0.184	0.19	0.23	0.229612	0.272531	0.328092	0.23459	0.234591
9/23/12 23:05	0	0	0.187	0.149	0.184	0.19	0.23	0.229612	0.272531	0.328092	0.23397	0.235214
9/23/12 23:10	0	0	0.187	0.148	0.184	0.19	0.23	0.229612	0.272531	0.328092	0.23397	0.235214
9/23/12 23:15	0	0	0.187	0.149	0.184	0.19	0.23	0.229612	0.272531	0.328092	0.23397	0.235214
9/23/12 23:20	0	0	0.187	0.149	0.184	0.19	0.23	0.229612	0.272531	0.328092	0.23397	0.234591
9/23/12 23:25	0	0	0.187	0.149	0.184	0.19	0.23	0.229612	0.272531	0.328092	0.23397	0.234591
9/23/12 23:30	0	0	0.187	0.148	0.184	0.19	0.231	0.229612	0.272531	0.328092	0.23397	0.234591
9/23/12 23:35	0	0	0.187	0.148	0.184	0.19	0.23	0.228991	0.272531	0.328758	0.23397	0.235214
9/23/12 23:40	0	0	0.187	0.149	0.184	0.19	0.23	0.228991	0.272531	0.328092	0.23334	0.235214
9/23/12 23:45	0	0	0.187	0.149	0.184	0.19	0.23	0.229612	0.272531	0.328092	0.23334	0.234591
9/23/12 23:50	0	0	0.187	0.148	0.184	0.19	0.23	0.228991	0.272531	0.328092	0.23334	0.235214
9/23/12 23:55	0	0	0.187	0.149	0.184	0.19	0.23	0.228991	0.272531	0.327426	0.23334	0.235214
9/24/12 0:00	0	0	0.187	0.149	0.184	0.19	0.23	0.22837	0.272531	0.328758	0.23272	0.235214
9/24/12 0:05	0	0	0.187	0.148	0.184	0.19	0.23	0.228991	0.272531	0.328092	0.23334	0.235214
9/24/12 0:10	0	0	0.187	0.148	0.184	0.19	0.23	0.228991	0.27189	0.328758	0.23334	0.235214
9/24/12 0:15	0	0	0.187	0.149	0.184	0.19	0.23	0.228991	0.27189	0.328092	0.23397	0.235214
9/24/12 0:20	0	0	0.187	0.148	0.184	0.19	0.23	0.22837	0.27189	0.328092	0.23334	0.235214
9/24/12 0:25	0	0	0.187	0.148	0.184	0.19	0.23	0.22837	0.272531	0.328092	0.23397	0.235214
9/24/12 0:30	0	0	0.187	0.148	0.184	0.19	0.23	0.22837	0.272531	0.328092	0.23397	0.235214
9/24/12 0:35	0	0	0.187	0.148	0.184	0.19	0.23	0.22837	0.27189	0.328092	0.23397	0.234591
9/24/12 0:40	0	0	0.187	0.149	0.184	0.19	0.23	0.22837	0.272531	0.327426	0.23334	0.234591
9/24/12 0:45	0	0	0.186	0.149	0.184	0.19	0.23	0.22837	0.272531	0.328092	0.23397	0.235214
9/24/12 0:50	0	0	0.186	0.149	0.184	0.19	0.23	0.22775	0.272531	0.328092	0.23397	0.235214
9/24/12 0:55	0	0	0.187	0.148	0.184	0.19	0.23	0.22837	0.27189	0.328092	0.23397	0.235214
9/24/12 1:00	0	0	0.187	0.149	0.184	0.19	0.23	0.22775	0.272531	0.328092	0.23397	0.234591
9/24/12 1:05	0	0	0.187	0.149	0.184	0.19	0.23	0.22837	0.272531	0.328092	0.23397	0.235214
9/24/12 1:10	0	0	0.187	0.148	0.184	0.19	0.23	0.22837	0.27189	0.328092	0.23334	0.235214
9/24/12 1:15	0	0	0.186	0.148	0.184	0.19	0.23	0.22775	0.27189	0.327426	0.23334	0.234591
9/24/12 1:20	0	0	0.186	0.148	0.184	0.19	0.23	0.22837	0.27189	0.327426	0.23334	0.235214
9/24/12 1:25	0	0	0.186	0.149	0.184	0.19	0.23	0.22837	0.27189	0.328092	0.23397	0.235214
9/24/12 1:30	0	0	0.186	0.149	0.184	0.189	0.23	0.22775	0.27189	0.327426	0.23397	0.235214
9/24/12 1:35	0	0	0.186	0.149	0.184	0.19	0.23	0.22775	0.27189	0.327426	0.23397	0.234591
9/24/12 1:40	0	0	0.186	0.148	0.184	0.189	0.23	0.22775	0.27189	0.327426	0.23397	0.235214
9/24/12 1:45	0	0	0.186	0.148	0.184	0.189	0.23	0.22775	0.27189	0.327426	0.23397	0.235214
9/24/12 1:50	0	0	0.186	0.148	0.184	0.189	0.23	0.22775	0.27189	0.327426	0.23397	0.235214
9/24/12 1:55	0	0	0.186	0.149	0.184	0.19	0.23	0.22775	0.27189	0.327426	0.23397	0.235214
9/24/12 2:00	0	0	0.186	0.148	0.184	0.189	0.23	0.22713	0.27189	0.327426	0.23334	0.235214
9/24/12 2:05	0	0	0.186	0.148	0.184	0.189	0.231	0.22775	0.27189	0.327426	0.23397	0.234591
9/24/12 2:10	0	0	0.186	0.148	0.184	0.189	0.231	0.22713	0.27189	0.327426	0.23397	0.235214
9/24/12 2:15	0	0	0.186	0.148	0.184	0.189	0.23	0.22713	0.27189	0.327426	0.23334	0.234591
9/24/12 2:20	0	0	0.186	0.148	0.184	0.189	0.23	0.22713	0.27189	0.32676	0.23334	0.234591
9/24/12 2:25	0	0	0.186	0.148	0.183	0.189	0.23	0.22713	0.27189	0.327426	0.23397	0.235214
9/24/12 2:30	0	0	0.186	0.148	0.184	0.19	0.23	0.22713	0.271249	0.327426	0.23334	0.235214
9/24/12 2:35	0	0	0.186	0.148	0.183	0.189	0.23	0.22713	0.271249	0.327426	0.23397	0.234591
9/24/12 2:40	0	0	0.186	0.148	0.184	0.189	0.23	0.22651	0.27189	0.327426	0.23397	0.234591
9/24/12 2:45	0	0	0.186	0.148	0.183	0.189	0.23	0.22651	0.271249	0.327426	0.23397	0.235214
9/24/12 2:50	0	0	0.186	0.149	0.183	0.189	0.23	0.22651	0.27189	0.327426	0.23334	0.235214
9/24/12 2:55	0	0	0.186	0.149	0.184	0.189	0.23	0.22713	0.27189	0.32676	0.23334	0.235214
9/24/12 3:00	0	0	0.186	0.148	0.183	0.189	0.23	0.22651	0.271249	0.32676	0.23397	0.235214
9/24/12 3:05	0	0	0.186	0.148	0.183	0.189	0.23	0.22713	0.27189	0.32676	0.23334	0.235214
9/24/12 3:10	0	0	0.186	0.148	0.183	0.189	0.23	0.22651	0.271249	0.32676	0.23334	0.235214
9/24/12 3:15	0	0	0.186	0.148	0.183	0.189	0.23	0.22651	0.27189	0.32676	0.23334	0.235214
9/24/12 3:20	0	0	0.186	0.148	0.183	0.189	0.23	0.22651	0.271249	0.327426	0.23334	0.234591
9/24/12 3:25	0	0	0.186	0.148	0.183	0.189	0.23	0.22651	0.271249	0.32676	0.23334	0.235214
9/24/12 3:30	0	0	0.185	0.148	0.183	0.189	0.23	0.22651	0.27189	0.32676	0.23334	0.235214
9/24/12 3:35	0	0	0.186	0.148	0.184	0.189	0.23	0.22651	0.271249	0.32676	0.23334	0.235214
9/24/12 3:40	0	0	0.186	0.148	0.183	0.189	0.23	0.22589	0.271249	0.326095	0.23334	0.234591
9/24/12 3:45	0	0	0.185	0.148	0.183	0.189	0.23	0.22651	0.271249	0.32676	0.23334	0.235214
9/24/12 3:50	0	0	0.185	0.148	0.183	0.189	0.23	0.22651	0.27189	0.32676	0.23334	0.235214
9/24/12 3:55	0	0	0.185	0.148	0.183	0.189	0.23	0.22589	0.271249	0.32676	0.23334	0.235214
9/24/12 4:00	0	0	0.186	0.148	0.183	0.189	0.23	0.22589	0.271249	0.326095	0.23334	0.235214
9/24/12 4:05	0	0	0.185	0.148	0.183	0.189	0.23	0.22589	0.271249	0.32676	0.23334	0.235214
9/24/12 4:10	0	0	0.185	0.148	0.183	0.189	0.23	0.22589	0.271249	0.32676	0.23334	0.235214
9/24/12 4:15	0	0	0.185	0.148	0.183	0.189	0.23	0.22651	0.271249	0.32676	0.23334	0.234591
9/24/12 4:20	0	0	0.185	0.148	0.183	0.189	0.23	0.22589	0.271249	0.326095	0.23272	0.235214
9/24/12 4:25	0	0	0.186	0.148	0.183	0.189	0.23	0.22589	0.271249	0.326095	0.23334	0.235214
9/24/12 4:30	0	0	0.185	0.148	0.183	0.189	0.23	0.22589	0.271249	0.32676	0.23334	0.235214
9/24/12 4:35	0	0	0.185	0.148	0.183	0.189	0.23	0.22589	0.271249	0.326095	0.23334	0.235214
9/24/12 4:40	0	0	0.185	0.148	0.183	0.189	0.23	0.22589	0.271249	0.32676	0.23272	0.235214
9/24/12 4:45	0	0	0.185	0.148	0.183	0.189	0.23	0.22589	0.271249	0.326095	0.23272	0.235214
9/24/12 4:50	0	0	0.185	0.148	0.183	0.189	0.23	0.225271	0.271249	0.326095	0.23334	0.235214
9/24/12 4:55	0	0	0.185	0.148	0.183	0.189	0.23	0.22589	0.270609	0.32676	0.23334	0.234591
9/24/12 5:00	0	0	0.185	0.148	0.183	0.189	0.23	0.22589	0.271249	0.326095	0.23272	0.235214
9/24/12 5:05	0	0	0.185	0.148	0.183	0.189	0.23	0.225271	0.271249	0.326095	0.23272	0.235214
9/24/12 5:10	0	0	0.185	0.148	0.183	0.189	0.23	0.22589	0.271249	0.326095	0.23334	0.235214
9/24/12 5:15	0	0	0.184	0.148	0.183	0.189	0.23	0.225271	0.271249	0.326095	0.23272	0.234591
9/24/12 5:20	0	0	0.185	0.148	0.183	0.189	0.23	0.225271	0.271249	0.32676	0.23334	0.235214
9/24/12 5:25	0	0	0.185	0.148	0.183	0.189	0.23	0.225271	0.271249	0.326095	0.23272	0.235214
9/24/12 5:30	0	0	0.185	0.148	0.183	0.189	0.23	0.225271	0.271249	0.32676	0.23272	0.235214
9/24/12 5:35	0	0	0.184	0.149	0.183	0.188	0.23	0.225271	0.271249	0.326095	0.23272	0.234591
9/24/12 5:40	0	0	0.185	0.148	0.183	0.189	0.23	0.225271	0.270609	0.326095	0.23272	0.234591
9/24/12 5:45	0	0	0.185	0.148	0.183	0.189	0.229	0.225271	0.271249	0.326095	0.23272	0.235214
9/24/12 5:50	0	0	0.184	0.148	0.183	0.189	0.23	0.224652	0.271249	0.326095	0.23272	0.235214
9/24/12 5:55	0	0	0.185	0.148	0.183	0.189	0.229	0.225271	0.271249	0.326095	0.23272	0.235214
9/24/12 6:00	0	0	0.184	0.148	0.183	0.189	0.23	0.225271	0.271249	0.32543	0.23272	0.234591
9/24/12 6:05	0	0	0.184	0.148	0.183	0.189	0.23	0.225271	0.270609	0.326095	0.23272	0.234591
9/24/12 6:10	0	0	0.184	0.148	0.183	0.189	0.23	0.225271	0.270609	0.326095	0.23272	0.235214
9/24/12 6:15	0	0	0.184	0.148	0.183	0.188	0.229	0.225271	0.271249	0.326095	0.23272	0.235214
9/24/12 6:20	0.254	0	0.184	0.148	0.183	0.189	0.229	0.225271	0.270609	0.32676	0.23272	0.234591
9/24/12 6:25	0	0	0.184	0.148	0.183	0.188	0.229	0.224652	0.270609	0.326095	0.23272	0.235214
9/24/12 6:30	0	0	0.184	0.148	0.183	0.189	0.229	0.225271	0.270609	0.326095	0.23272	0.234591
9/24/12 6:35	0	0	0.184	0.148	0.183	0.189	0.229	0.224652	0.270609	0.326095	0.2321	0.234591
9/24/12 6:40	0	0	0.185	0.148	0.183	0.189	0.229	0.225271	0.270609	0.326095	0.2321	0.235214
9/24/12 6:45	0	0	0.184	0.148	0.183	0.188	0.229	0.225271	0.270609	0.326095	0.23272	0.234591
9/24/12 6:50	0	0	0.184	0.148	0.183	0.188	0.229	0.225271	0.270609	0.326095	0.2321	0.235214
9/24/12 6:55	0	0	0.184	0.148	0.183	0.189	0.229	0.225271	0.270609	0.326095	0.2321	0.235214
9/24/12 7:00	0	0	0.184	0.148	0.183	0.189	0.229	0.225271	0.270609	0.326095	0.23272	0.235214
9/24/12 7:05	0	0	0.184	0.148	0.183	0.189	0.229	0.224652	0.270609	0.32543	0.2321	0.234591
9/24/12 7:10	0	0	0.184	0.148	0.183	0.189	0.229	0.225271	0.270609	0.326095	0.23272	0.234591
9/24/12 7:15	0	0	0.184	0.148	0.183	0.189	0.23	0.225271	0.270609	0.326095	0.2321	0.234591
9/24/12 7:20	0	0	0.184	0.148	0.183	0.188	0.229	0.225271	0.270609	0.326095	0.2321	0.234591
9/24/12 7:25	0	0	0.184	0.148	0.183	0.188	0.229	0.224652	0.270609	0.32543	0.2321	0.235214
9/24/12 7:30	0	0	0.184	0.148	0.183	0.188	0.229	0.224652	0.270609	0.326095	0.2321	0.234591
9/24/12 7:35	0	0	0.184	0.148	0.182	0.188	0.229	0.225271	0.270609	0.32543	0.2321	0.234591
9/24/12 7:40	0	0	0.184	0.148	0.183	0.188	0.23	0.224652	0.270609	0.326095	0.2321	0.234591
9/24/12 7:45	0	0	0.184	0.148	0.183	0.188	0.229	0.224652	0.269969	0.326095	0.23148	0.234591
9/24/12 7:50	0	0	0.184	0.148	0.183	0.188	0.229	0.225271	0.270609	0.32543	0.2321	0.234591
9/24/12 7:55	0	0	0.184	0.148	0.183	0.188	0.23	0.224652	0.269969	0.326095	0.2321	0.234591
9/24/12 8:00	0	0	0.184	0.148	0.183	0.188	0.229	0.224652	0.270609	0.32543	0.2321	0.234591
9/24/12 8:05	0	0	0.184	0.148	0.183	0.188	0.229	0.224652	0.269969	0.32543	0.2321	0.234591
9/24/12 8:10	0	0	0.184	0.148	0.182	0.188	0.229	0.224652	0.269969	0.326095	0.23148	0.234591
9/24/12 8:15	0	0	0.184	0.148	0.182	0.188	0.229	0.224652	0.269969	0.32543	0.2321	0.234591
9/24/12 8:20	0	0	0.184	0.148	0.182	0.188	0.229	0.225271	0.269969	0.32543	0.2321	0.234591
9/24/12 8:25	0	0	0.184	0.148	0.182	0.188	0.229	0.225271	0.269969	0.32543	0.23148	0.234591
9/24/12 8:30	0	0	0.184	0.148	0.182	0.188	0.229	0.225271	0.269969	0.32543	0.23148	0.233967
9/24/12 8:35	0	0	0.184	0.148	0.182	0.188	0.229	0.225271	0.269329	0.32543	0.23148	0.233967
9/24/12 8:40	0	0	0.184	0.148	0.182	0.188	0.229	0.225271	0.269329	0.32543	0.23148	0.233967
9/24/12 8:45	0	0	0.184	0.148	0.183	0.188	0.229	0.225271	0.269969	0.32543	0.23148	0.233967
9/24/12 8:50	0	0	0.184	0.148	0.182	0.188	0.229	0.225271	0.269969	0.32543	0.23148	0.233967
9/24/12 8:55	0	0	0.184	0.148	0.182	0.188	0.229	0.225271	0.269329	0.32543	0.23148	0.233967
9/24/12 9:00	0	0	0.184	0.148	0.182	0.188	0.229	0.225271	0.269329	0.32543	0.23148	0.233344
9/24/12 9:05	0	0	0.184	0.148	0.182	0.188	0.229	0.225271	0.269969	0.32543	0.23148	0.233967
9/24/12 9:10	0	0	0.184	0.148	0.182	0.187	0.229	0.225271	0.269329	0.32543	0.23148	0.233967
9/24/12 9:15	0	0	0.184	0.148	0.182	0.188	0.229	0.225271	0.269969	0.32543	0.23148	0.233967
9/24/12 9:20	0	0	0.183	0.147	0.182	0.187	0.229	0.224652	0.269329	0.32543	0.23085	0.233967
9/24/12 9:25	0	0	0.184	0.148	0.182	0.188	0.229	0.225271	0.269329	0.32543	0.23085	0.233967
9/24/12 9:30	0	0	0.184	0.148	0.182	0.187	0.229	0.225271	0.26869	0.324765	0.23085	0.233344
9/24/12 9:35	0	0	0.184	0.148	0.182	0.188	0.229	0.224652	0.269329	0.32543	0.23085	0.233344
9/24/12 9:40	0	0	0.184	0.148	0.182	0.187	0.229	0.225271	0.269329	0.324765	0.23085	0.233967
9/24/12 9:45	0	0	0.183	0.148	0.181	0.187	0.229	0.224652	0.269329	0.32543	0.23085	0.233344
9/24/12 9:50	0	0	0.183	0.148	0.182	0.188	0.229	0.224652	0.26869	0.324765	0.23085	0.233344
9/24/12 9:55	0	0	0.183	0.147	0.182	0.187	0.229	0.225271	0.26869	0.324765	0.23085	0.233344
9/24/12 10:00	0	0	0.183	0.148	0.182	0.187	0.229	0.224652	0.26869	0.324765	0.23085	0.233344
9/24/12 10:05	0	0	0.183	0.147	0.181	0.187	0.229	0.225271	0.26869	0.324765	0.23085	0.233344
9/24/12 10:10	0	0	0.183	0.147	0.181	0.187	0.229	0.224652	0.26805	0.32543	0.23085	0.233344
9/24/12 10:15	0	0	0.183	0.147	0.181	0.187	0.229	0.225271	0.26869	0.324765	0.23085	0.233344
9/24/12 10:20	0	0	0.183	0.147	0.181	0.187	0.229	0.224652	0.26869	0.324765	0.23085	0.233344
9/24/12 10:25	0	0	0.183	0.147	0.181	0.187	0.229	0.225271	0.26805	0.324765	0.23085	0.232722
9/24/12 10:30	0	0	0.183	0.147	0.181	0.187	0.229	0.225271	0.26805	0.324765	0.23023	0.232722
9/24/12 10:35	0	0	0.183	0.147	0.181	0.187	0.229	0.224652	0.26805	0.324765	0.23023	0.232099
9/24/12 10:40	0	0	0.182	0.147	0.181	0.188	0.229	0.224652	0.26805	0.324765	0.23023	0.233344
9/24/12 10:45	0	0	0.182	0.147	0.181	0.187	0.229	0.224652	0.26805	0.324765	0.23085	0.232722
9/24/12 10:50	0	0	0.182	0.147	0.181	0.187	0.229	0.224652	0.26805	0.3241	0.23023	0.232722
9/24/12 10:55	0	0	0.182	0.147	0.181	0.187	0.228	0.224652	0.26805	0.3241	0.23023	0.232722
9/24/12 11:00	0	0	0.182	0.147	0.181	0.187	0.228	0.224033	0.26805	0.3241	0.23023	0.232722
9/24/12 11:05	0	0	0.181	0.147	0.181	0.187	0.229	0.224652	0.26805	0.3241	0.23023	0.232722
9/24/12 11:10	0	0	0.181	0.147	0.181	0.187	0.228	0.224033	0.267411	0.3241	0.23023	0.232722
9/24/12 11:15	0	0	0.181	0.147	0.181	0.187	0.229	0.224033	0.267411	0.3241	0.23023	0.232722
9/24/12 11:20	0	0	0.181	0.147	0.181	0.187	0.228	0.224033	0.267411	0.3241	0.23023	0.232099
9/24/12 11:25	0	0	0.181	0.147	0.181	0.187	0.228	0.224033	0.267411	0.3241	0.23023	0.232099
9/24/12 11:30	0	0	0.181	0.147	0.181	0.187	0.228	0.224033	0.267411	0.3241	0.23023	0.232099
9/24/12 11:35	0	0	0.181	0.147	0.181	0.187	0.229	0.223415	0.267411	0.3241	0.23023	0.232099
9/24/12 11:40	0	0	0.181	0.147	0.181	0.187	0.228	0.223415	0.266773	0.324765	0.23023	0.232099
9/24/12 11:45	0	0	0.181	0.147	0.181	0.187	0.228	0.223415	0.267411	0.3241	0.22961	0.232722
9/24/12 11:50	0	0	0.181	0.147	0.181	0.187	0.229	0.223415	0.266773	0.3241	0.22961	0.232099
9/24/12 11:55	0	0	0.181	0.147	0.181	0.187	0.229	0.222797	0.266773	0.3241	0.23023	0.231477
9/24/12 12:00	0	0	0.181	0.147	0.181	0.187	0.228	0.222797	0.266134	0.323436	0.22961	0.231477
9/24/12 12:05	0	0	0.18	0.146	0.181	0.187	0.228	0.222797	0.266773	0.323436	0.23023	0.231477
9/24/12 12:10	0	0	0.181	0.146	0.18	0.187	0.229	0.222797	0.266773	0.3241	0.23023	0.232099
9/24/12 12:15	0	0	0.18	0.146	0.181	0.187	0.228	0.222797	0.266134	0.323436	0.23023	0.231477
9/24/12 12:20	0	0	0.18	0.146	0.181	0.187	0.228	0.222179	0.266134	0.323436	0.23023	0.231477
9/24/12 12:25	0	0	0.18	0.146	0.18	0.187	0.228	0.222179	0.266134	0.323436	0.23023	0.231477
9/24/12 12:30	0	0	0.18	0.146	0.18	0.187	0.228	0.222797	0.266134	0.323436	0.22961	0.231477
9/24/12 12:35	0	0	0.18	0.146	0.18	0.187	0.228	0.222179	0.266134	0.323436	0.23023	0.231477
9/24/12 12:40	0	0	0.18	0.146	0.181	0.187	0.228	0.222179	0.266134	0.323436	0.22961	0.231477
9/24/12 12:45	0	0	0.18	0.146	0.18	0.187	0.228	0.222179	0.266134	0.323436	0.22961	0.232099
9/24/12 12:50	0	0	0.18	0.146	0.18	0.187	0.228	0.221562	0.265496	0.323436	0.22961	0.230855
9/24/12 12:55	0	0	0.18	0.146	0.18	0.187	0.228	0.221562	0.266134	0.323436	0.22961	0.231477
9/24/12 13:00	0	0	0.179	0.146	0.18	0.187	0.228	0.220945	0.265496	0.323436	0.22961	0.231477
9/24/12 13:05	0	0	0.179	0.146	0.18	0.187	0.228	0.220945	0.266134	0.323436	0.22899	0.230855
9/24/12 13:10	0	0	0.179	0.146	0.18	0.187	0.228	0.220945	0.265496	0.323436	0.22961	0.231477
9/24/12 13:15	0	0	0.179	0.146	0.18	0.187	0.228	0.220945	0.265496	0.322772	0.22961	0.231477
9/24/12 13:20	0	0	0.179	0.146	0.18	0.187	0.228	0.220328	0.266134	0.322772	0.22899	0.230855
9/24/12 13:25	0	0	0.178	0.146	0.18	0.191	0.228	0.220328	0.266134	0.323436	0.22899	0.230855
9/24/12 13:30	0	0	0.178	0.146	0.18	0.192	0.228	0.220328	0.265496	0.322772	0.22899	0.230855
9/24/12 13:35	0	0	0.178	0.146	0.18	0.191	0.228	0.219711	0.265496	0.322772	0.22899	0.231477
9/24/12 13:40	0	0	0.178	0.146	0.18	0.19	0.228	0.219711	0.265496	0.322772	0.22899	0.230855
9/24/12 13:45	0	0	0.178	0.146	0.18	0.19	0.228	0.219711	0.265496	0.322772	0.22837	0.231477
9/24/12 13:50	0	0	0.178	0.146	0.18	0.19	0.228	0.219711	0.265496	0.323436	0.22837	0.230855
9/24/12 13:55	0	0	0.178	0.146	0.18	0.19	0.228	0.219711	0.265496	0.323436	0.22837	0.230855
9/24/12 14:00	0	0	0.178	0.146	0.18	0.191	0.228	0.219095	0.265496	0.322772	0.22837	0.230855
9/24/12 14:05	0	0	0.178	0.146	0.18	0.197	0.228	0.219095	0.265496	0.323436	0.22899	0.230233
9/24/12 14:10	0	0	0.178	0.146	0.18	0.19	0.228	0.219095	0.265496	0.323436	0.22837	0.231477
9/24/12 14:15	0	0	0.178	0.146	0.18	0.193	0.228	0.218479	0.265496	0.322772	0.22837	0.230233
9/24/12 14:20	0	0	0.177	0.146	0.18	0.201	0.228	0.218479	0.264858	0.322772	0.22837	0.230855
9/24/12 14:25	0	0	0.177	0.146	0.18	0.203	0.228	0.217863	0.264858	0.322772	0.22837	0.230233
9/24/12 14:30	0	0	0.177	0.146	0.18	0.206	0.228	0.217863	0.264858	0.322772	0.22837	0.230855
9/24/12 14:35	0	0	0.177	0.145	0.18	0.206	0.228	0.217863	0.264858	0.323436	0.22837	0.230233
9/24/12 14:40	0	0	0.177	0.146	0.18	0.206	0.228	0.217863	0.264858	0.323436	0.22837	0.230233
9/24/12 14:45	0	0	0.177	0.145	0.18	0.206	0.228	0.217863	0.264858	0.322772	0.22837	0.230233
9/24/12 14:50	0	0	0.177	0.146	0.18	0.205	0.228	0.217863	0.264858	0.322772	0.22837	0.230855
9/24/12 14:55	0	0	0.177	0.145	0.18	0.205	0.228	0.216632	0.264858	0.322772	0.22837	0.230233
9/24/12 15:00	0	0	0.177	0.145	0.18	0.205	0.228	0.217247	0.264858	0.322772	0.22775	0.230233
9/24/12 15:05	0	0	0.177	0.145	0.18	0.204	0.228	0.216632	0.264858	0.322772	0.22837	0.230233
9/24/12 15:10	0	0	0.177	0.145	0.18	0.205	0.228	0.216632	0.264858	0.322772	0.22775	0.230233
9/24/12 15:15	0	0	0.176	0.145	0.18	0.204	0.228	0.216632	0.264221	0.322772	0.22775	0.230233
9/24/12 15:20	0	0	0.176	0.145	0.18	0.204	0.228	0.216018	0.264221	0.322772	0.22837	0.230233
9/24/12 15:25	0	0	0.176	0.144	0.18	0.204	0.228	0.216632	0.264221	0.322772	0.22775	0.230233
9/24/12 15:30	0	0	0.176	0.145	0.18	0.204	0.228	0.216018	0.264858	0.322772	0.22775	0.230233
9/24/12 15:35	0	0	0.176	0.144	0.18	0.203	0.228	0.215403	0.264221	0.322772	0.22775	0.229612
9/24/12 15:40	0	0	0.176	0.144	0.18	0.204	0.228	0.215403	0.264858	0.322772	0.22775	0.230233
9/24/12 15:45	0	0	0.175	0.144	0.18	0.203	0.228	0.215403	0.264858	0.322772	0.22775	0.229612
9/24/12 15:50	0	0	0.176	0.145	0.18	0.203	0.228	0.215403	0.264221	0.322772	0.22713	0.230233
9/24/12 15:55	0	0	0.175	0.144	0.18	0.203	0.228	0.214789	0.264221	0.322772	0.22713	0.230233
9/24/12 16:00	0	0	0.175	0.144	0.18	0.202	0.228	0.214789	0.264221	0.322772	0.22775	0.230233
9/24/12 16:05	0	0	0.175	0.144	0.18	0.202	0.228	0.214789	0.264221	0.322772	0.22775	0.230233
9/24/12 16:10	0	0	0.175	0.144	0.18	0.201	0.228	0.214789	0.264858	0.322108	0.22775	0.230233
9/24/12 16:15	0	0	0.175	0.144	0.18	0.201	0.228	0.214175	0.264858	0.322108	0.22713	0.229612
9/24/12 16:20	0	0	0.175	0.144	0.18	0.201	0.228	0.214175	0.264858	0.322108	0.22775	0.230233
9/24/12 16:25	0	0	0.175	0.144	0.18	0.201	0.228	0.214175	0.264858	0.322108	0.22775	0.230233
9/24/12 16:30	0	0	0.175	0.144	0.18	0.201	0.228	0.214175	0.264221	0.322772	0.22713	0.229612
9/24/12 16:35	0	0	0.175	0.144	0.18	0.201	0.228	0.214175	0.264858	0.322772	0.22713	0.229612
9/24/12 16:40	0	0	0.175	0.144	0.18	0.2	0.228	0.213561	0.264858	0.322108	0.22713	0.229612
9/24/12 16:45	0	0	0.175	0.144	0.18	0.2	0.228	0.213561	0.264221	0.322772	0.22713	0.229612
9/24/12 16:50	0	0	0.175	0.144	0.18	0.2	0.228	0.213561	0.264858	0.322108	0.22775	0.229612
9/24/12 16:55	0	0	0.175	0.144	0.18	0.2	0.228	0.213561	0.264858	0.322108	0.22775	0.229612
9/24/12 17:00	0	0	0.175	0.144	0.18	0.2	0.228	0.212948	0.264858	0.322108	0.22713	0.229612
9/24/12 17:05	0	0	0.175	0.144	0.18	0.2	0.228	0.212948	0.264858	0.322772	0.22713	0.229612
9/24/12 17:10	0	0	0.175	0.144	0.18	0.2	0.228	0.212948	0.264858	0.322108	0.22775	0.229612
9/24/12 17:15	0	0	0.175	0.144	0.18	0.201	0.228	0.212948	0.264858	0.322108	0.22713	0.228991
9/24/12 17:20	0	0	0.174	0.144	0.18	0.201	0.228	0.212335	0.264858	0.322108	0.22713	0.229612
9/24/12 17:25	0	0	0.174	0.144	0.179	0.202	0.228	0.212335	0.264858	0.322108	0.22713	0.229612
9/24/12 17:30	0	0	0.174	0.144	0.18	0.202	0.228	0.212335	0.264858	0.322108	0.22713	0.230233
9/24/12 17:35	0	0	0.174	0.144	0.18	0.201	0.228	0.212335	0.264858	0.321445	0.22713	0.229612
9/24/12 17:40	0	0	0.174	0.144	0.18	0.202	0.228	0.212335	0.264858	0.322108	0.22713	0.229612
9/24/12 17:45	0	0	0.174	0.144	0.18	0.201	0.228	0.211722	0.264858	0.322108	0.22713	0.229612
9/24/12 17:50	0	0	0.174	0.144	0.18	0.2	0.228	0.211722	0.264858	0.322108	0.22713	0.230233
9/24/12 17:55	0	0	0.175	0.144	0.18	0.2	0.228	0.211722	0.264858	0.323436	0.22713	0.229612
9/24/12 18:00	0	0	0.175	0.144	0.18	0.2	0.228	0.211722	0.264858	0.322772	0.22713	0.229612
9/24/12 18:05	0	0	0.175	0.144	0.179	0.2	0.228	0.211722	0.264858	0.322108	0.22713	0.229612
9/24/12 18:10	0	0	0.175	0.144	0.18	0.201	0.228	0.211109	0.264858	0.322772	0.22713	0.229612
9/24/12 18:15	0	0	0.175	0.144	0.18	0.201	0.228	0.211109	0.264858	0.322772	0.22713	0.230233
9/24/12 18:20	0	0	0.175	0.144	0.18	0.2	0.228	0.211109	0.264221	0.322772	0.22713	0.229612
9/24/12 18:25	0	0	0.175	0.144	0.18	0.2	0.228	0.211109	0.264858	0.322772	0.22713	0.229612
9/24/12 18:30	0	0	0.175	0.144	0.18	0.2	0.228	0.211109	0.264221	0.322772	0.22713	0.230233
9/24/12 18:35	0	0	0.175	0.144	0.179	0.2	0.228	0.210497	0.264858	0.322772	0.22713	0.230233
9/24/12 18:40	0	0	0.174	0.144	0.179	0.2	0.228	0.210497	0.264221	0.322772	0.22713	0.229612
9/24/12 18:45	0	0	0.174	0.144	0.179	0.2	0.228	0.211109	0.264858	0.322772	0.22713	0.229612
9/24/12 18:50	0	0	0.173	0.144	0.179	0.2	0.228	0.210497	0.264221	0.322772	0.22713	0.229612
9/24/12 18:55	0	0	0.174	0.144	0.18	0.2	0.228	0.210497	0.264858	0.322108	0.22713	0.229612
9/24/12 19:00	0	0	0.174	0.144	0.18	0.2	0.228	0.210497	0.264221	0.322772	0.22713	0.230233
9/24/12 19:05	0	0	0.174	0.144	0.179	0.2	0.228	0.210497	0.264858	0.322108	0.22651	0.230233
9/24/12 19:10	0	0	0.174	0.144	0.179	0.2	0.228	0.210497	0.264858	0.322108	0.22651	0.229612
9/24/12 19:15	0	0	0.174	0.144	0.18	0.2	0.228	0.210497	0.264858	0.322108	0.22651	0.229612
9/24/12 19:20	0	0	0.174	0.144	0.18	0.2	0.228	0.209885	0.264858	0.322108	0.22713	0.229612
9/24/12 19:25	0	0	0.174	0.144	0.179	0.201	0.228	0.209885	0.264221	0.322772	0.22651	0.229612
9/24/12 19:30	0	0	0.174	0.144	0.18	0.201	0.228	0.209885	0.264221	0.322108	0.22651	0.229612
9/24/12 19:35	0	0	0.174	0.144	0.18	0.201	0.228	0.209885	0.264221	0.322108	0.22651	0.229612
9/24/12 19:40	0	0	0.174	0.144	0.179	0.2	0.228	0.209274	0.264221	0.322108	0.22651	0.229612
9/24/12 19:45	0	0	0.174	0.144	0.179	0.2	0.228	0.209274	0.264221	0.322108	0.22651	0.229612
9/24/12 19:50	0	0	0.174	0.144	0.18	0.2	0.228	0.209274	0.264858	0.322108	0.22713	0.229612
9/24/12 19:55	0	0	0.174	0.144	0.179	0.2	0.228	0.209885	0.264221	0.322108	0.22713	0.229612
9/24/12 20:00	0	0	0.174	0.144	0.179	0.2	0.228	0.209274	0.264221	0.322772	0.22713	0.229612
9/24/12 20:05	0	0	0.174	0.144	0.179	0.2	0.228	0.209274	0.264221	0.322108	0.22651	0.229612
9/24/12 20:10	0	0	0.174	0.144	0.179	0.2	0.228	0.209274	0.264221	0.322108	0.22713	0.229612
9/24/12 20:15	0	0	0.174	0.144	0.179	0.198	0.228	0.208662	0.264221	0.322108	0.22651	0.229612
9/24/12 20:20	0	0	0.174	0.144	0.179	0.198	0.228	0.208662	0.264221	0.322108	0.22651	0.229612
9/24/12 20:25	0	0	0.174	0.144	0.179	0.198	0.228	0.208662	0.264221	0.322108	0.22651	0.229612
9/24/12 20:30	0	0	0.174	0.144	0.179	0.198	0.228	0.208662	0.264221	0.322108	0.22651	0.228991
9/24/12 20:35	0	0	0.174	0.144	0.179	0.199	0.228	0.208662	0.264221	0.321445	0.22651	0.229612
9/24/12 20:40	0	0	0.174	0.144	0.179	0.199	0.228	0.208662	0.264221	0.322108	0.22651	0.229612
9/24/12 20:45	0	0	0.173	0.144	0.179	0.198	0.228	0.208662	0.264858	0.322108	0.22651	0.229612
9/24/12 20:50	0	0	0.174	0.144	0.179	0.199	0.228	0.209274	0.264221	0.321445	0.22651	0.229612
9/24/12 20:55	0	0	0.173	0.144	0.179	0.2	0.228	0.208662	0.264221	0.322108	0.22651	0.229612
9/24/12 21:00	0	0	0.173	0.144	0.179	0.199	0.228	0.208662	0.264221	0.322108	0.22651	0.229612
9/24/12 21:05	0	0	0.173	0.144	0.179	0.199	0.228	0.208051	0.264221	0.322108	0.22651	0.229612
9/24/12 21:10	0	0	0.173	0.144	0.179	0.199	0.228	0.208051	0.264221	0.321445	0.22651	0.229612
9/24/12 21:15	0	0	0.173	0.144	0.179	0.199	0.228	0.208051	0.264221	0.322108	0.22651	0.229612
9/24/12 21:20	0	0	0.173	0.144	0.179	0.198	0.228	0.208051	0.264221	0.321445	0.22651	0.229612
9/24/12 21:25	0	0	0.173	0.144	0.179	0.198	0.228	0.208051	0.263584	0.322108	0.22589	0.229612
9/24/12 21:30	0	0	0.173	0.144	0.179	0.198	0.228	0.208051	0.264221	0.321445	0.22651	0.229612
9/24/12 21:35	0	0	0.173	0.144	0.178	0.2	0.228	0.208051	0.264221	0.322108	0.22651	0.230233
9/24/12 21:40	0	0	0.173	0.143	0.178	0.199	0.228	0.208051	0.264221	0.322108	0.22651	0.229612
9/24/12 21:45	0	0	0.173	0.144	0.179	0.198	0.228	0.208051	0.264221	0.321445	0.22589	0.229612
9/24/12 21:50	0	0	0.173	0.144	0.178	0.198	0.228	0.208051	0.263584	0.321445	0.22651	0.229612
9/24/12 21:55	0	0	0.173	0.144	0.179	0.198	0.228	0.207441	0.263584	0.321445	0.22589	0.230233
9/24/12 22:00	0	0	0.173	0.144	0.179	0.198	0.228	0.208051	0.264221	0.321445	0.22651	0.229612
9/24/12 22:05	0	0	0.173	0.144	0.179	0.198	0.228	0.208051	0.263584	0.322108	0.22589	0.230233
9/24/12 22:10	0	0	0.173	0.144	0.179	0.198	0.228	0.207441	0.264221	0.322108	0.22589	0.229612
9/24/12 22:15	0	0	0.173	0.144	0.179	0.198	0.228	0.208051	0.263584	0.321445	0.22589	0.229612
9/24/12 22:20	0	0	0.174	0.144	0.178	0.198	0.228	0.207441	0.264221	0.322108	0.22651	0.229612
9/24/12 22:25	0	0	0.173	0.143	0.178	0.198	0.228	0.208051	0.264221	0.321445	0.22589	0.229612
9/24/12 22:30	0	0	0.173	0.144	0.178	0.198	0.228	0.207441	0.264221	0.321445	0.22589	0.229612
9/24/12 22:35	0	0	0.173	0.144	0.178	0.198	0.228	0.207441	0.263584	0.321445	0.22589	0.229612
9/24/12 22:40	0	0	0.173	0.144	0.178	0.197	0.228	0.20683	0.263584	0.320782	0.22589	0.230233
9/24/12 22:45	0	0	0.173	0.144	0.178	0.197	0.228	0.207441	0.263584	0.320782	0.22589	0.229612
9/24/12 22:50	0	0	0.173	0.144	0.178	0.197	0.228	0.20683	0.263584	0.321445	0.22589	0.230233
9/24/12 22:55	0	0	0.173	0.144	0.178	0.197	0.228	0.20683	0.263584	0.321445	0.22589	0.229612
9/24/12 23:00	0	0	0.173	0.143	0.178	0.197	0.228	0.20683	0.263584	0.322108	0.22589	0.229612
9/24/12 23:05	0	0	0.173	0.144	0.178	0.197	0.228	0.207441	0.264221	0.321445	0.22589	0.229612
9/24/12 23:10	0	0	0.173	0.143	0.178	0.196	0.228	0.20683	0.263584	0.321445	0.22589	0.229612
9/24/12 23:15	0	0	0.173	0.144	0.178	0.196	0.228	0.20622	0.264221	0.321445	0.22589	0.229612
9/24/12 23:20	0	0	0.173	0.144	0.179	0.196	0.228	0.20622	0.263584	0.320782	0.22589	0.229612
9/24/12 23:25	0	0	0.173	0.143	0.179	0.196	0.228	0.20683	0.263584	0.320782	0.22589	0.228991
9/24/12 23:30	0	0	0.173	0.144	0.178	0.196	0.228	0.20683	0.263584	0.321445	0.22589	0.229612
9/24/12 23:35	0	0	0.173	0.144	0.178	0.196	0.228	0.20622	0.263584	0.321445	0.22589	0.229612
9/24/12 23:40	0	0	0.173	0.144	0.178	0.196	0.228	0.20622	0.263584	0.320782	0.22589	0.229612
9/24/12 23:45	0	0	0.173	0.144	0.178	0.196	0.228	0.20622	0.263584	0.320782	0.22589	0.229612
9/24/12 23:50	0	0	0.173	0.143	0.178	0.196	0.228	0.20622	0.263584	0.321445	0.22589	0.229612
9/24/12 23:55	0	0	0.173	0.144	0.178	0.196	0.228	0.20622	0.263584	0.320782	0.22527	0.229612
9/25/12 0:00	0	0	0.173	0.144	0.178	0.197	0.228	0.20622	0.263584	0.320782	0.22589	0.228991
9/25/12 0:05	0	0	0.172	0.143	0.179	0.198	0.228	0.20622	0.263584	0.320782	0.22589	0.229612
9/25/12 0:10	0	0	0.172	0.143	0.178	0.197	0.228	0.20622	0.263584	0.321445	0.22589	0.229612
9/25/12 0:15	0	0	0.173	0.143	0.178	0.198	0.228	0.20622	0.263584	0.321445	0.22589	0.229612
9/25/12 0:20	0	0	0.173	0.143	0.178	0.197	0.228	0.20622	0.263584	0.320782	0.22589	0.229612
9/25/12 0:25	0	0	0.172	0.143	0.178	0.198	0.228	0.20561	0.263584	0.320782	0.22589	0.229612
9/25/12 0:30	0	0	0.172	0.144	0.178	0.198	0.228	0.20561	0.262947	0.320782	0.22589	0.229612
9/25/12 0:35	0	0	0.173	0.144	0.178	0.198	0.228	0.20622	0.263584	0.321445	0.22527	0.229612
9/25/12 0:40	0	0	0.173	0.143	0.178	0.199	0.228	0.20561	0.262947	0.320782	0.22589	0.229612
9/25/12 0:45	0	0	0.173	0.143	0.178	0.199	0.228	0.20561	0.263584	0.320782	0.22589	0.229612
9/25/12 0:50	0	0	0.172	0.143	0.178	0.2	0.228	0.20561	0.262947	0.320119	0.22527	0.229612
9/25/12 0:55	0	0	0.172	0.143	0.178	0.2	0.228	0.20561	0.262947	0.321445	0.22589	0.229612
9/25/12 1:00	0	0	0.172	0.143	0.178	0.2	0.228	0.20561	0.262947	0.320119	0.22589	0.229612
9/25/12 1:05	0	0	0.172	0.144	0.178	0.198	0.228	0.20561	0.262947	0.320782	0.22527	0.229612
9/25/12 1:10	0	0	0.172	0.143	0.178	0.196	0.228	0.20561	0.263584	0.320119	0.22527	0.229612
9/25/12 1:15	0	0	0.172	0.143	0.178	0.196	0.228	0.20561	0.263584	0.320782	0.22527	0.229612
9/25/12 1:20	0	0	0.172	0.143	0.178	0.196	0.228	0.20561	0.263584	0.320782	0.22589	0.229612
9/25/12 1:25	0	0	0.172	0.143	0.178	0.198	0.228	0.20561	0.262947	0.320782	0.22527	0.229612
9/25/12 1:30	0	0	0.172	0.143	0.178	0.2	0.228	0.20561	0.262947	0.320119	0.22527	0.230233
9/25/12 1:35	0	0	0.172	0.143	0.178	0.201	0.228	0.205001	0.262947	0.320782	0.22527	0.229612
9/25/12 1:40	0	0	0.172	0.143	0.178	0.201	0.228	0.20561	0.263584	0.320119	0.22527	0.229612
9/25/12 1:45	0	0	0.172	0.143	0.178	0.202	0.228	0.205001	0.262947	0.320782	0.22527	0.229612
9/25/12 1:50	0	0	0.172	0.143	0.178	0.203	0.228	0.205001	0.262947	0.320782	0.22527	0.230233
9/25/12 1:55	0	0	0.172	0.143	0.178	0.203	0.228	0.205001	0.263584	0.320782	0.22527	0.229612
9/25/12 2:00	0	0	0.172	0.143	0.179	0.203	0.228	0.205001	0.262947	0.320782	0.22527	0.229612
9/25/12 2:05	0	0	0.172	0.143	0.178	0.204	0.228	0.205001	0.262947	0.321445	0.22589	0.229612
9/25/12 2:10	0	0	0.172	0.143	0.178	0.206	0.228	0.205001	0.262947	0.320119	0.22527	0.229612
9/25/12 2:15	0	0	0.171	0.143	0.178	0.208	0.228	0.205001	0.262947	0.320782	0.22589	0.229612
9/25/12 2:20	0	0	0.172	0.143	0.178	0.21	0.228	0.205001	0.262947	0.320119	0.22527	0.229612
9/25/12 2:25	0	0	0.172	0.143	0.178	0.21	0.228	0.204391	0.262947	0.320119	0.22527	0.229612
9/25/12 2:30	0	0	0.171	0.143	0.178	0.21	0.227	0.205001	0.262947	0.320782	0.22527	0.229612
9/25/12 2:35	0	0	0.171	0.143	0.178	0.211	0.228	0.204391	0.26231	0.320119	0.22527	0.229612
9/25/12 2:40	0	0	0.171	0.143	0.178	0.212	0.228	0.205001	0.262947	0.320119	0.22527	0.229612
9/25/12 2:45	0	0	0.171	0.143	0.178	0.212	0.228	0.204391	0.262947	0.320119	0.22527	0.228991
9/25/12 2:50	0	0	0.171	0.143	0.178	0.213	0.228	0.204391	0.262947	0.320119	0.22589	0.229612
9/25/12 2:55	0	0	0.171	0.143	0.178	0.213	0.228	0.204391	0.262947	0.320119	0.22527	0.229612
9/25/12 3:00	0	0	0.171	0.143	0.178	0.213	0.228	0.204391	0.262947	0.320119	0.22527	0.229612
9/25/12 3:05	0	0	0.171	0.143	0.178	0.214	0.228	0.204391	0.26231	0.320782	0.22527	0.229612
9/25/12 3:10	0	0	0.171	0.143	0.178	0.214	0.228	0.204391	0.262947	0.320782	0.22527	0.229612
9/25/12 3:15	0	0	0.171	0.143	0.178	0.214	0.228	0.204391	0.262947	0.320782	0.22527	0.229612
9/25/12 3:20	0	0	0.171	0.143	0.178	0.214	0.228	0.204391	0.26231	0.320119	0.22527	0.229612
9/25/12 3:25	0	0	0.171	0.143	0.178	0.214	0.228	0.204391	0.26231	0.320782	0.22527	0.229612
9/25/12 3:30	0	0	0.171	0.143	0.178	0.214	0.228	0.204391	0.262947	0.320782	0.22527	0.229612
9/25/12 3:35	0	0	0.171	0.143	0.178	0.214	0.228	0.204391	0.26231	0.320782	0.22527	0.229612
9/25/12 3:40	0	0	0.171	0.143	0.178	0.214	0.228	0.204391	0.26231	0.320782	0.22527	0.230233
9/25/12 3:45	0	0	0.171	0.143	0.178	0.214	0.228	0.204391	0.26231	0.320782	0.22527	0.229612
9/25/12 3:50	0	0	0.171	0.143	0.178	0.214	0.228	0.203782	0.26231	0.320782	0.22527	0.229612
9/25/12 3:55	0	0	0.171	0.143	0.178	0.214	0.228	0.203782	0.26231	0.320782	0.22527	0.229612
9/25/12 4:00	0	0	0.171	0.143	0.178	0.214	0.228	0.203782	0.262947	0.320119	0.22527	0.228991
9/25/12 4:05	0	0	0.171	0.143	0.178	0.214	0.228	0.203782	0.262947	0.320119	0.22527	0.229612
9/25/12 4:10	0	0	0.171	0.143	0.178	0.215	0.228	0.203782	0.26231	0.320119	0.22527	0.229612
9/25/12 4:15	0	0	0.171	0.143	0.177	0.217	0.228	0.203782	0.26231	0.320119	0.22527	0.229612
9/25/12 4:20	0	0	0.171	0.143	0.178	0.216	0.228	0.203782	0.26231	0.320119	0.22527	0.229612
9/25/12 4:25	0	0	0.171	0.143	0.178	0.218	0.228	0.203782	0.26231	0.320119	0.22527	0.230233
9/25/12 4:30	0	0	0.171	0.143	0.178	0.219	0.228	0.203782	0.26231	0.320119	0.22527	0.228991
9/25/12 4:35	0	0	0.171	0.143	0.177	0.219	0.227	0.203782	0.26231	0.320119	0.22527	0.229612
9/25/12 4:40	0	0	0.171	0.143	0.178	0.22	0.228	0.203782	0.262947	0.320119	0.22527	0.229612
9/25/12 4:45	0	0	0.171	0.143	0.177	0.22	0.228	0.203174	0.26231	0.319457	0.22527	0.230233
9/25/12 4:50	0	0	0.171	0.143	0.178	0.22	0.228	0.203174	0.26231	0.319457	0.22527	0.229612
9/25/12 4:55	0	0	0.171	0.143	0.178	0.219	0.228	0.203782	0.26231	0.319457	0.22527	0.229612
9/25/12 5:00	0	0	0.171	0.143	0.177	0.219	0.228	0.203782	0.26231	0.319457	0.22589	0.229612
9/25/12 5:05	0	0	0.171	0.143	0.177	0.217	0.228	0.203782	0.26231	0.320119	0.22527	0.229612
9/25/12 5:10	0	0	0.171	0.143	0.178	0.217	0.228	0.203174	0.261674	0.320119	0.22527	0.229612
9/25/12 5:15	0	0	0.171	0.143	0.177	0.216	0.228	0.203782	0.26231	0.320119	0.22527	0.229612
9/25/12 5:20	0	0	0.171	0.143	0.178	0.217	0.228	0.203174	0.26231	0.320782	0.22527	0.229612
9/25/12 5:25	0	0	0.171	0.143	0.177	0.216	0.227	0.203782	0.26231	0.319457	0.22527	0.229612
9/25/12 5:30	0	0	0.171	0.143	0.177	0.217	0.227	0.203782	0.26231	0.319457	0.22527	0.229612
9/25/12 5:35	0	0	0.171	0.143	0.177	0.217	0.227	0.203174	0.26231	0.319457	0.22527	0.230233
9/25/12 5:40	0	0	0.171	0.143	0.177	0.217	0.227	0.203174	0.26231	0.318795	0.22527	0.229612
9/25/12 5:45	0	0	0.171	0.143	0.177	0.217	0.228	0.203174	0.26231	0.319457	0.22527	0.229612
9/25/12 5:50	0	0	0.171	0.143	0.177	0.216	0.227	0.203174	0.26231	0.319457	0.22527	0.229612
9/25/12 5:55	0	0	0.171	0.143	0.177	0.216	0.228	0.203174	0.261674	0.319457	0.22527	0.229612
9/25/12 6:00	0	0	0.171	0.143	0.177	0.215	0.228	0.203174	0.26231	0.320119	0.22527	0.229612
9/25/12 6:05	0	0	0.171	0.143	0.177	0.215	0.227	0.203174	0.26231	0.318795	0.22527	0.229612
9/25/12 6:10	0	0	0.171	0.143	0.177	0.215	0.227	0.203174	0.261674	0.318795	0.22527	0.229612
9/25/12 6:15	0	0	0.171	0.143	0.177	0.215	0.228	0.203174	0.261674	0.318795	0.22527	0.229612
9/25/12 6:20	0	0	0.171	0.143	0.177	0.215	0.227	0.203174	0.26231	0.318795	0.22465	0.229612
9/25/12 6:25	0	0	0.171	0.143	0.177	0.215	0.227	0.203174	0.261674	0.318795	0.22527	0.229612
9/25/12 6:30	0	0	0.171	0.143	0.177	0.215	0.228	0.203174	0.26231	0.318795	0.22465	0.229612
9/25/12 6:35	0	0	0.171	0.143	0.177	0.215	0.227	0.203174	0.26231	0.318795	0.22527	0.229612
9/25/12 6:40	0	0	0.171	0.143	0.177	0.215	0.228	0.203174	0.261674	0.319457	0.22527	0.229612
9/25/12 6:45	0	0	0.171	0.143	0.177	0.215	0.228	0.203174	0.261674	0.319457	0.22527	0.229612
9/25/12 6:50	0	0	0.171	0.143	0.177	0.215	0.227	0.203174	0.261674	0.318795	0.22527	0.229612
9/25/12 6:55	0	0	0.171	0.143	0.177	0.215	0.227	0.203174	0.26231	0.318795	0.22527	0.229612
9/25/12 7:00	0	0	0.171	0.143	0.177	0.215	0.228	0.202565	0.261674	0.318795	0.22465	0.229612
9/25/12 7:05	0	0	0.171	0.143	0.177	0.215	0.227	0.202565	0.261674	0.319457	0.22465	0.228991
9/25/12 7:10	0	0	0.171	0.143	0.177	0.215	0.228	0.202565	0.261674	0.318795	0.22465	0.229612
9/25/12 7:15	0	0	0.171	0.143	0.177	0.214	0.228	0.203174	0.261674	0.318133	0.22465	0.228991
9/25/12 7:20	0	0	0.171	0.143	0.177	0.214	0.227	0.203174	0.261674	0.318795	0.22465	0.229612
9/25/12 7:25	0	0	0.171	0.143	0.177	0.214	0.227	0.203174	0.261674	0.318795	0.22465	0.229612
9/25/12 7:30	0	0	0.171	0.143	0.177	0.214	0.227	0.203174	0.261038	0.318795	0.22527	0.229612
9/25/12 7:35	0	0	0.171	0.143	0.177	0.214	0.227	0.203174	0.261674	0.319457	0.22465	0.229612
9/25/12 7:40	0	0	0.171	0.143	0.177	0.214	0.227	0.203174	0.261038	0.318795	0.22465	0.228991
9/25/12 7:45	0	0	0.171	0.143	0.177	0.214	0.227	0.203174	0.261674	0.318795	0.22465	0.229612
9/25/12 7:50	0	0	0.171	0.143	0.177	0.213	0.228	0.203174	0.261674	0.318795	0.22465	0.228991
9/25/12 7:55	0	0	0.171	0.143	0.177	0.213	0.227	0.203174	0.261038	0.318133	0.22403	0.228991
9/25/12 8:00	0	0	0.171	0.143	0.177	0.213	0.227	0.203174	0.261038	0.318795	0.22465	0.228991
9/25/12 8:05	0	0	0.171	0.143	0.177	0.213	0.227	0.203174	0.261038	0.318795	0.22465	0.228991
9/25/12 8:10	0	0	0.171	0.143	0.177	0.213	0.227	0.203174	0.261038	0.319457	0.22465	0.228991
9/25/12 8:15	0	0	0.171	0.143	0.177	0.213	0.228	0.203174	0.261038	0.318795	0.22465	0.22837
9/25/12 8:20	0	0	0.171	0.143	0.177	0.213	0.228	0.203174	0.261674	0.318795	0.22465	0.228991
9/25/12 8:25	0	0	0.171	0.143	0.176	0.213	0.227	0.203174	0.261038	0.318795	0.22465	0.228991
9/25/12 8:30	0	0	0.171	0.142	0.177	0.213	0.227	0.203174	0.261038	0.318795	0.22465	0.228991
9/25/12 8:35	0	0	0.171	0.142	0.177	0.213	0.227	0.203174	0.261038	0.318795	0.22465	0.22837
9/25/12 8:40	0	0	0.171	0.143	0.177	0.213	0.227	0.201349	0.261038	0.318795	0.22465	0.228991
9/25/12 8:45	0	0	0.171	0.143	0.177	0.213	0.228	0.200742	0.261674	0.319457	0.22403	0.22837
9/25/12 8:50	0	0	0.171	0.143	0.177	0.213	0.227	0.200742	0.261038	0.318795	0.22403	0.228991
9/25/12 8:55	0	0	0.172	0.143	0.177	0.213	0.228	0.200742	0.261674	0.318795	0.22403	0.228991
9/25/12 9:00	0	0	0.172	0.143	0.177	0.213	0.228	0.200742	0.261674	0.318795	0.22465	0.22837
9/25/12 9:05	0	0	0.172	0.143	0.177	0.213	0.227	0.200742	0.261038	0.318795	0.22403	0.22837
9/25/12 9:10	0	0	0.171	0.143	0.176	0.212	0.228	0.200135	0.261038	0.318795	0.22403	0.22837
9/25/12 9:15	0	0	0.171	0.143	0.176	0.213	0.227	0.200742	0.261674	0.318795	0.22403	0.22837
9/25/12 9:20	0	0	0.172	0.143	0.177	0.213	0.228	0.200742	0.261674	0.318133	0.22403	0.22837
9/25/12 9:25	0	0	0.172	0.143	0.177	0.213	0.227	0.200135	0.261038	0.318795	0.22403	0.22837
9/25/12 9:30	0	0	0.171	0.143	0.177	0.213	0.227	0.200742	0.261038	0.318133	0.22403	0.22837
9/25/12 9:35	0	0	0.171	0.143	0.176	0.212	0.227	0.200135	0.261038	0.318133	0.22403	0.22837
9/25/12 9:40	0	0	0.171	0.143	0.176	0.212	0.227	0.200135	0.261038	0.318133	0.22403	0.22837
9/25/12 9:45	0	0	0.171	0.143	0.176	0.212	0.227	0.200135	0.261038	0.318133	0.22342	0.22837
9/25/12 9:50	0	0	0.171	0.143	0.176	0.212	0.227	0.200742	0.261038	0.318133	0.22342	0.22837
9/25/12 9:55	0	0	0.171	0.143	0.176	0.212	0.227	0.200135	0.261038	0.318795	0.22403	0.22837
9/25/12 10:00	0	0	0.171	0.143	0.176	0.212	0.227	0.200135	0.261038	0.318133	0.22403	0.22775
9/25/12 10:05	0	0	0.171	0.143	0.176	0.212	0.227	0.200135	0.261674	0.318133	0.22342	0.22775
9/25/12 10:10	0	0	0.171	0.143	0.176	0.212	0.227	0.200135	0.261038	0.318133	0.22403	0.22837
9/25/12 10:15	0	0	0.171	0.143	0.175	0.213	0.227	0.200135	0.261674	0.318133	0.22342	0.22775
9/25/12 10:20	0	0	0.171	0.143	0.175	0.212	0.227	0.200135	0.261038	0.318133	0.22342	0.22837
9/25/12 10:25	0	0	0.171	0.143	0.175	0.212	0.227	0.200135	0.261038	0.318133	0.22342	0.22837
9/25/12 10:30	0	0	0.17	0.143	0.175	0.212	0.227	0.200135	0.261038	0.318133	0.22342	0.22837
9/25/12 10:35	0	0	0.17	0.143	0.175	0.212	0.227	0.200135	0.261038	0.318133	0.2228	0.22837
9/25/12 10:40	0	0	0.17	0.143	0.175	0.211	0.227	0.200742	0.261038	0.318133	0.22342	0.22837
9/25/12 10:45	0	0	0.17	0.143	0.175	0.211	0.227	0.200135	0.261038	0.318133	0.2228	0.22837
9/25/12 10:50	0	0	0.17	0.143	0.175	0.212	0.227	0.200742	0.261038	0.317471	0.2228	0.22775
9/25/12 10:55	0	0	0.17	0.143	0.175	0.212	0.227	0.200742	0.261038	0.317471	0.2228	0.22775
9/25/12 11:00	0	0	0.17	0.142	0.175	0.212	0.227	0.200742	0.260402	0.317471	0.2228	0.22775
9/25/12 11:05	0	0	0.169	0.143	0.175	0.212	0.227	0.200742	0.261038	0.317471	0.2228	0.22775
9/25/12 11:10	0	0	0.169	0.142	0.175	0.212	0.227	0.200742	0.261038	0.318133	0.2228	0.22775
9/25/12 11:15	0	0	0.168	0.142	0.175	0.212	0.227	0.201349	0.261038	0.317471	0.2228	0.22837
9/25/12 11:20	0	0	0.168	0.142	0.175	0.212	0.227	0.201349	0.261038	0.317471	0.2228	0.22713
9/25/12 11:25	0	0	0.168	0.142	0.175	0.212	0.227	0.200742	0.260402	0.317471	0.2228	0.22775
9/25/12 11:30	0	0	0.168	0.142	0.175	0.211	0.227	0.201349	0.261038	0.317471	0.22218	0.22775
9/25/12 11:35	0	0	0.168	0.142	0.175	0.211	0.227	0.201349	0.261038	0.317471	0.22218	0.22713
9/25/12 11:40	0	0	0.168	0.142	0.175	0.211	0.227	0.201349	0.261038	0.317471	0.22218	0.22775
9/25/12 11:45	0	0	0.167	0.142	0.175	0.211	0.227	0.201349	0.261038	0.317471	0.22218	0.22775
9/25/12 11:50	0	0	0.168	0.142	0.175	0.211	0.227	0.201349	0.260402	0.317471	0.22218	0.22775
9/25/12 11:55	0	0	0.167	0.142	0.175	0.21	0.227	0.201349	0.261038	0.317471	0.22218	0.22713
9/25/12 12:00	0	0	0.167	0.142	0.174	0.21	0.227	0.201349	0.261038	0.317471	0.22218	0.22713
9/25/12 12:05	0	0	0.167	0.141	0.174	0.21	0.227	0.201349	0.260402	0.318133	0.22218	0.22713
9/25/12 12:10	0	0	0.167	0.142	0.175	0.21	0.227	0.201349	0.260402	0.317471	0.22218	0.22775
9/25/12 12:15	0	0	0.167	0.141	0.174	0.21	0.227	0.201957	0.260402	0.317471	0.22156	0.22713
9/25/12 12:20	0	0	0.167	0.141	0.174	0.211	0.227	0.201349	0.260402	0.317471	0.22218	0.22713
9/25/12 12:25	0	0	0.167	0.142	0.174	0.21	0.227	0.201957	0.260402	0.31681	0.22156	0.22713
9/25/12 12:30	0	0	0.167	0.141	0.174	0.21	0.227	0.201957	0.260402	0.317471	0.22218	0.22713
9/25/12 12:35	0	0	0.167	0.141	0.174	0.21	0.227	0.201957	0.261038	0.317471	0.22218	0.22651
9/25/12 12:40	0	0	0.167	0.141	0.174	0.21	0.227	0.201957	0.259767	0.31681	0.22156	0.22713
9/25/12 12:45	0	0	0.167	0.141	0.174	0.21	0.227	0.201957	0.260402	0.317471	0.22156	0.22713
9/25/12 12:50	0	0	0.166	0.141	0.174	0.21	0.227	0.202565	0.260402	0.31681	0.22156	0.22713
9/25/12 12:55	0	0	0.166	0.141	0.174	0.21	0.227	0.202565	0.260402	0.31681	0.22156	0.22651
9/25/12 13:00	0	0	0.166	0.141	0.174	0.21	0.227	0.202565	0.260402	0.317471	0.22156	0.22651
9/25/12 13:05	0	0	0.166	0.141	0.174	0.21	0.227	0.202565	0.260402	0.31681	0.22094	0.22713
9/25/12 13:10	0	0	0.166	0.141	0.174	0.21	0.227	0.202565	0.260402	0.317471	0.22094	0.22651
9/25/12 13:15	0	0	0.166	0.141	0.174	0.21	0.227	0.202565	0.260402	0.31681	0.22094	0.22651
9/25/12 13:20	0	0	0.165	0.141	0.174	0.21	0.227	0.202565	0.260402	0.31681	0.22094	0.22651
9/25/12 13:25	0	0	0.165	0.141	0.174	0.21	0.227	0.202565	0.260402	0.31681	0.22094	0.22651
9/25/12 13:30	0	0	0.165	0.141	0.174	0.21	0.227	0.202565	0.260402	0.317471	0.22156	0.22651
9/25/12 13:35	0	0	0.165	0.141	0.174	0.21	0.227	0.202565	0.260402	0.31681	0.22094	0.22651
9/25/12 13:40	0	0	0.165	0.141	0.174	0.21	0.227	0.203174	0.260402	0.317471	0.22094	0.22651
9/25/12 13:45	0	0	0.165	0.141	0.174	0.21	0.227	0.202565	0.261038	0.31681	0.22094	0.22651
9/25/12 13:50	0	0	0.165	0.141	0.174	0.21	0.227	0.202565	0.260402	0.31681	0.22094	0.22651
9/25/12 13:55	0	0	0.165	0.141	0.174	0.21	0.227	0.202565	0.260402	0.317471	0.22094	0.22651
9/25/12 14:00	0	0	0.165	0.141	0.174	0.21	0.227	0.202565	0.260402	0.31681	0.22033	0.22651
9/25/12 14:05	0	0	0.165	0.141	0.174	0.21	0.227	0.202565	0.260402	0.31681	0.22033	0.22651
9/25/12 14:10	0	0	0.165	0.141	0.174	0.21	0.227	0.202565	0.261038	0.31681	0.22033	0.22651
9/25/12 14:15	0	0	0.165	0.141	0.174	0.21	0.227	0.202565	0.260402	0.31681	0.22094	0.22651
9/25/12 14:20	0	0	0.164	0.14	0.174	0.21	0.227	0.203174	0.261038	0.31681	0.22094	0.22589
9/25/12 14:25	0	0	0.164	0.141	0.174	0.21	0.227	0.203174	0.260402	0.31681	0.22033	0.22651
9/25/12 14:30	0	0	0.164	0.141	0.174	0.21	0.227	0.203174	0.260402	0.31681	0.22033	0.225271
9/25/12 14:35	0	0	0.164	0.141	0.174	0.21	0.227	0.202565	0.260402	0.31681	0.22033	0.22589
9/25/12 14:40	0	0	0.164	0.14	0.174	0.21	0.227	0.203174	0.260402	0.31681	0.22033	0.22589
9/25/12 14:45	0	0	0.164	0.14	0.174	0.21	0.227	0.203174	0.260402	0.31681	0.22033	0.22589
9/25/12 14:50	0.254	0	0.164	0.141	0.174	0.21	0.227	0.202565	0.260402	0.31681	0.22033	0.22589
9/25/12 14:55	0	0	0.164	0.14	0.174	0.21	0.227	0.202565	0.260402	0.31681	0.22033	0.225271
9/25/12 15:00	0	0	0.164	0.14	0.174	0.209	0.227	0.203174	0.260402	0.31681	0.22033	0.22589
9/25/12 15:05	0	0	0.164	0.14	0.174	0.209	0.227	0.203174	0.260402	0.316149	0.22033	0.22589
9/25/12 15:10	0	0	0.164	0.14	0.174	0.21	0.227	0.203174	0.260402	0.31681	0.21971	0.22589
9/25/12 15:15	0	0	0.164	0.14	0.174	0.21	0.227	0.202565	0.260402	0.316149	0.22033	0.22589
9/25/12 15:20	0	0	0.163	0.14	0.174	0.21	0.227	0.203174	0.260402	0.316149	0.22033	0.22589
9/25/12 15:25	0	0	0.163	0.14	0.174	0.21	0.227	0.203174	0.260402	0.31681	0.22033	0.22589
9/25/12 15:30	0	0	0.163	0.14	0.174	0.209	0.227	0.203174	0.260402	0.316149	0.21971	0.22589
9/25/12 15:35	0	0	0.163	0.14	0.174	0.209	0.227	0.202565	0.260402	0.316149	0.21971	0.225271
9/25/12 15:40	0	0	0.163	0.14	0.174	0.21	0.227	0.203174	0.261038	0.316149	0.21971	0.225271
9/25/12 15:45	0	0	0.163	0.14	0.174	0.209	0.227	0.203174	0.260402	0.316149	0.22033	0.225271
9/25/12 15:50	0	0	0.163	0.14	0.174	0.21	0.227	0.203174	0.260402	0.31681	0.21971	0.225271
9/25/12 15:55	0	0	0.163	0.14	0.174	0.209	0.227	0.203174	0.260402	0.31681	0.21971	0.22589
9/25/12 16:00	0	0	0.163	0.14	0.174	0.209	0.227	0.203174	0.260402	0.31681	0.21971	0.22589
9/25/12 16:05	0	0	0.163	0.14	0.174	0.209	0.227	0.203174	0.261038	0.31681	0.21971	0.225271
9/25/12 16:10	0	0	0.162	0.14	0.174	0.209	0.227	0.203174	0.261038	0.316149	0.21971	0.225271
9/25/12 16:15	0	0	0.163	0.14	0.174	0.209	0.227	0.203174	0.261038	0.31681	0.21971	0.22589
9/25/12 16:20	0	0	0.162	0.14	0.174	0.209	0.227	0.203174	0.261038	0.31681	0.21971	0.225271
9/25/12 16:25	0	0	0.162	0.14	0.174	0.209	0.227	0.203174	0.261038	0.316149	0.21971	0.225271
9/25/12 16:30	0	0	0.162	0.14	0.174	0.21	0.227	0.203174	0.260402	0.31681	0.21971	0.22589
9/25/12 16:35	0	0	0.162	0.14	0.174	0.209	0.227	0.203174	0.261038	0.31681	0.21909	0.22589
9/25/12 16:40	0	0	0.162	0.14	0.174	0.21	0.227	0.202565	0.261038	0.31681	0.21971	0.225271
9/25/12 16:45	0	0	0.162	0.14	0.174	0.209	0.227	0.203174	0.261038	0.31681	0.21909	0.22589
9/25/12 16:50	0	0	0.162	0.14	0.174	0.209	0.227	0.203174	0.260402	0.316149	0.21971	0.225271
9/25/12 16:55	0	0	0.162	0.14	0.174	0.209	0.227	0.202565	0.261038	0.31681	0.21971	0.225271
9/25/12 17:00	0	0	0.162	0.14	0.173	0.209	0.227	0.203174	0.261038	0.31681	0.21909	0.22589
9/25/12 17:05	0	0	0.162	0.14	0.174	0.209	0.227	0.202565	0.260402	0.316149	0.21971	0.225271
9/25/12 17:10	0	0	0.162	0.14	0.174	0.21	0.227	0.202565	0.261038	0.31681	0.21971	0.225271
9/25/12 17:15	0	0	0.162	0.14	0.173	0.21	0.227	0.202565	0.260402	0.31681	0.21909	0.225271
9/25/12 17:20	0	0	0.162	0.14	0.174	0.21	0.227	0.202565	0.261038	0.316149	0.21971	0.225271
9/25/12 17:25	0	0	0.162	0.14	0.174	0.209	0.227	0.202565	0.261038	0.316149	0.21909	0.225271
9/25/12 17:30	0	0	0.162	0.14	0.174	0.209	0.227	0.202565	0.261038	0.31681	0.21909	0.22589
9/25/12 17:35	0	0	0.162	0.14	0.174	0.208	0.227	0.202565	0.261038	0.31681	0.21971	0.22589
9/25/12 17:40	0	0	0.162	0.14	0.174	0.208	0.227	0.201957	0.261038	0.31681	0.21909	0.225271
9/25/12 17:45	0	0	0.162	0.14	0.174	0.209	0.227	0.202565	0.261038	0.316149	0.21909	0.225271
9/25/12 17:50	0	0	0.162	0.14	0.173	0.209	0.227	0.202565	0.261038	0.31681	0.21909	0.22589
9/25/12 17:55	0	0	0.162	0.14	0.174	0.209	0.227	0.202565	0.261038	0.31681	0.21909	0.225271
9/25/12 18:00	0	0	0.162	0.14	0.174	0.208	0.227	0.202565	0.260402	0.316149	0.21909	0.225271
9/25/12 18:05	0	0	0.162	0.14	0.174	0.209	0.227	0.202565	0.261038	0.31681	0.21971	0.225271
9/25/12 18:10	0	0	0.162	0.14	0.174	0.209	0.227	0.201957	0.260402	0.31681	0.21909	0.225271
9/25/12 18:15	0	0	0.162	0.14	0.174	0.21	0.227	0.201957	0.261038	0.31681	0.21909	0.225271
9/25/12 18:20	0	0	0.162	0.14	0.174	0.209	0.227	0.202565	0.261038	0.316149	0.21909	0.22589
9/25/12 18:25	0	0	0.162	0.14	0.173	0.21	0.227	0.202565	0.261038	0.31681	0.21909	0.225271
9/25/12 18:30	0	0	0.162	0.14	0.174	0.209	0.227	0.202565	0.261038	0.31681	0.21909	0.225271
9/25/12 18:35	0	0	0.162	0.14	0.173	0.21	0.227	0.201957	0.260402	0.31681	0.21909	0.225271
9/25/12 18:40	0	0	0.162	0.14	0.173	0.21	0.227	0.202565	0.261038	0.316149	0.21909	0.225271
9/25/12 18:45	0	0	0.161	0.14	0.174	0.209	0.227	0.201957	0.260402	0.316149	0.21848	0.225271
9/25/12 18:50	0	0	0.161	0.14	0.174	0.21	0.227	0.201957	0.260402	0.31681	0.21909	0.224652
9/25/12 18:55	0	0	0.161	0.14	0.173	0.21	0.227	0.202565	0.260402	0.316149	0.21909	0.225271
9/25/12 19:00	0	0	0.161	0.14	0.173	0.21	0.227	0.201957	0.260402	0.316149	0.21909	0.224652
9/25/12 19:05	0	0	0.161	0.14	0.173	0.211	0.227	0.201957	0.260402	0.31681	0.21909	0.224652
9/25/12 19:10	0	0	0.161	0.14	0.173	0.212	0.227	0.201957	0.260402	0.316149	0.21909	0.225271
9/25/12 19:15	0	0	0.161	0.14	0.173	0.211	0.227	0.201957	0.260402	0.31681	0.21909	0.225271
9/25/12 19:20	0	0	0.161	0.14	0.174	0.212	0.227	0.201957	0.261038	0.316149	0.21909	0.224652
9/25/12 19:25	0	0	0.161	0.14	0.174	0.211	0.227	0.201957	0.260402	0.316149	0.21848	0.225271
9/25/12 19:30	0	0	0.161	0.14	0.173	0.212	0.227	0.201349	0.260402	0.316149	0.21848	0.225271
9/25/12 19:35	0	0	0.161	0.14	0.173	0.212	0.227	0.201957	0.261038	0.316149	0.21848	0.225271
9/25/12 19:40	0	0	0.161	0.14	0.173	0.213	0.227	0.201957	0.260402	0.316149	0.21848	0.225271
9/25/12 19:45	0	0	0.161	0.14	0.173	0.213	0.227	0.201957	0.260402	0.316149	0.21848	0.225271
9/25/12 19:50	0	0	0.161	0.14	0.173	0.214	0.227	0.201957	0.260402	0.31681	0.21909	0.224652
9/25/12 19:55	0	0	0.161	0.139	0.173	0.214	0.227	0.201957	0.260402	0.316149	0.21848	0.225271
9/25/12 20:00	0	0	0.161	0.139	0.173	0.214	0.227	0.201957	0.260402	0.316149	0.21848	0.225271
9/25/12 20:05	0	0	0.161	0.139	0.173	0.214	0.227	0.201349	0.260402	0.316149	0.21848	0.225271
9/25/12 20:10	0	0	0.161	0.14	0.173	0.214	0.227	0.201957	0.259767	0.316149	0.21909	0.225271
9/25/12 20:15	0	0	0.161	0.14	0.173	0.213	0.227	0.201349	0.260402	0.316149	0.21848	0.225271
9/25/12 20:20	0	0	0.161	0.14	0.173	0.214	0.227	0.201349	0.260402	0.316149	0.21848	0.225271
9/25/12 20:25	0	0	0.161	0.139	0.173	0.213	0.227	0.201349	0.260402	0.316149	0.21848	0.225271
9/25/12 20:30	0	0	0.161	0.139	0.173	0.214	0.227	0.201957	0.260402	0.316149	0.21848	0.225271
9/25/12 20:35	0	0	0.161	0.14	0.173	0.213	0.227	0.201349	0.260402	0.316149	0.21848	0.225271
9/25/12 20:40	0	0	0.161	0.139	0.173	0.214	0.227	0.201349	0.259767	0.316149	0.21848	0.225271
9/25/12 20:45	0	0	0.161	0.14	0.173	0.214	0.227	0.201349	0.260402	0.316149	0.21848	0.225271
9/25/12 20:50	0	0	0.161	0.139	0.173	0.214	0.227	0.201349	0.260402	0.315488	0.21848	0.224652
9/25/12 20:55	0	0	0.161	0.14	0.173	0.214	0.227	0.201349	0.259767	0.316149	0.21848	0.225271
9/25/12 21:00	0	0	0.161	0.14	0.173	0.214	0.227	0.201349	0.259767	0.316149	0.21786	0.225271
9/25/12 21:05	0	0	0.161	0.14	0.173	0.214	0.227	0.201349	0.259767	0.315488	0.21786	0.224652
9/25/12 21:10	0	0	0.161	0.139	0.173	0.214	0.227	0.201349	0.259767	0.315488	0.21786	0.224652
9/25/12 21:15	0	0	0.161	0.139	0.173	0.214	0.227	0.201349	0.259767	0.316149	0.21786	0.224652
9/25/12 21:20	0	0	0.161	0.139	0.173	0.214	0.227	0.201349	0.259767	0.315488	0.21786	0.224652
9/25/12 21:25	0	0	0.161	0.139	0.173	0.214	0.227	0.201349	0.259132	0.315488	0.21786	0.224652
9/25/12 21:30	0	0	0.161	0.139	0.173	0.214	0.227	0.200742	0.259767	0.315488	0.21786	0.225271
9/25/12 21:35	0	0	0.161	0.139	0.173	0.214	0.227	0.201349	0.259767	0.316149	0.21786	0.224652
9/25/12 21:40	0	0	0.161	0.14	0.173	0.214	0.227	0.201349	0.259767	0.316149	0.21786	0.225271
9/25/12 21:45	0	0	0.161	0.139	0.173	0.214	0.227	0.201349	0.259767	0.315488	0.21786	0.224652
9/25/12 21:50	0	0	0.161	0.139	0.173	0.214	0.227	0.201349	0.259767	0.316149	0.21786	0.225271
9/25/12 21:55	0	0	0.161	0.14	0.173	0.214	0.227	0.201349	0.259767	0.315488	0.21786	0.225271
9/25/12 22:00	0	0	0.161	0.139	0.173	0.214	0.227	0.201349	0.259767	0.316149	0.21786	0.224652
9/25/12 22:05	0	0	0.161	0.139	0.173	0.214	0.227	0.201349	0.259132	0.316149	0.21786	0.225271
9/25/12 22:10	0	0	0.16	0.139	0.173	0.214	0.227	0.201349	0.259767	0.315488	0.21725	0.225271
9/25/12 22:15	0	0	0.161	0.139	0.173	0.214	0.227	0.200742	0.259767	0.316149	0.21725	0.225271
9/25/12 22:20	0	0	0.16	0.14	0.173	0.214	0.227	0.200742	0.259767	0.315488	0.21786	0.225271
9/25/12 22:25	0	0	0.161	0.139	0.173	0.214	0.227	0.201349	0.259767	0.315488	0.21725	0.224652
9/25/12 22:30	0	0	0.161	0.139	0.173	0.214	0.227	0.200742	0.259767	0.315488	0.21786	0.224652
[truncated: 238,193 more rows]
