# Supplementary material for: Precipitation and soil moisture data in two engineered urban green infrastructure facilities in New York City
Source: Data Brief. 2020 Aug 25;32:106225. doi: 10.1016/j.dib.2020.106225 (PMC7479318; doi:10.1016/j.dib.2020.106225)
Supplement: Supplementary file 1 [file mmc1.zip › Site2.csv]

Timestamp	Rainfall1 (mm)	Rainfall2 (mm)	2L5 (m3/m3)	2L10 (m3/m3)	2L20 (m3/m3)	2L30 (m3/m3)	2L50 (m3/m3)	2G5 (m3/m3)	2G10 (m3/m3)	2G20 (m3/m3)	2G30 (m3/m3)	2G50 (m3/m3)
9/19/12 0:00	0	0	0.2263902	0.24007107	0.30313166	0.27427229	NA	0.192268	0.16542	0.103414	0.06721	NA
9/19/12 0:05	0	0	0.2263902	0.23833861	0.30313166	0.2724089	NA	0.192268	0.16542	0.103414	0.06721	NA
9/19/12 0:10	0	0	0.2263902	0.23833861	0.30313166	0.2724089	NA	0.192268	0.16542	0.103414	0.067749	NA
9/19/12 0:15	0	0	0.2247084	0.23833861	0.30313166	0.2724089	NA	0.191665	0.16542	0.103414	0.067749	NA
9/19/12 0:20	0	0	0.2247084	0.23833861	0.30313166	0.2724089	NA	0.191665	0.16542	0.103973	0.067749	NA
9/19/12 0:25	0	0	0.2247084	0.23833861	0.30313166	0.2724089	NA	0.191665	0.16542	0.103973	0.067749	NA
9/19/12 0:30	0	0	0.2230328	0.23833861	0.30313166	0.2724089	NA	0.191665	0.16542	0.103973	0.068288	NA
9/19/12 0:35	0	0	0.2230328	0.23833861	0.30313166	0.2724089	NA	0.191665	0.16542	0.103973	0.068288	NA
9/19/12 0:40	0	0	0.2230328	0.23833861	0.30313166	0.2724089	NA	0.191665	0.16542	0.103973	0.068288	NA
9/19/12 0:45	0	0	0.2230328	0.23661261	0.30313166	0.27055281	NA	0.191665	0.16601	0.103973	0.068828	NA
9/19/12 0:50	0	0	0.2230328	0.23661261	0.30313166	0.27055281	NA	0.191062	0.16542	0.103973	0.068828	NA
9/19/12 0:55	0	0	0.2213632	0.23661261	0.30313166	0.27055281	NA	0.191062	0.16601	0.103973	0.068828	NA
9/19/12 1:00	0	0	0.2213632	0.23661261	0.30313166	0.27055281	NA	0.191062	0.16542	0.103973	0.068828	NA
9/19/12 1:05	0	0	0.2213632	0.23661261	0.30313166	0.27055281	NA	0.191062	0.16542	0.103973	0.069368	NA
9/19/12 1:10	0	0	0.2213632	0.23489303	0.30313166	0.27055281	NA	0.191062	0.16542	0.103973	0.069368	NA
9/19/12 1:15	0	0	0.2213632	0.23489303	0.30313166	0.27055281	NA	0.191062	0.16542	0.103973	0.069368	NA
9/19/12 1:20	0	0	0.2213632	0.23489303	0.30313166	0.27055281	NA	0.191062	0.16542	0.104531	0.069368	NA
9/19/12 1:25	0	0	0.2196998	0.23489303	0.30511852	0.27055281	NA	0.190459	0.16542	0.104531	0.069368	NA
9/19/12 1:30	0	0	0.2196998	0.23489303	0.30313166	0.27055281	NA	0.190459	0.16542	0.104531	0.069908	NA
9/19/12 1:35	0	0	0.2196998	0.23489303	0.30511852	0.27055281	NA	0.190459	0.16542	0.104531	0.069908	NA
9/19/12 1:40	0	0	0.2180424	0.23489303	0.30313166	0.27055281	NA	0.189857	0.16542	0.104531	0.069908	NA
9/19/12 1:45	0	0	0.2180424	0.23489303	0.30313166	0.26870396	NA	0.190459	0.16542	0.104531	0.070448	NA
9/19/12 1:50	0	0	0.2180424	0.23489303	0.30313166	0.26870396	NA	0.189857	0.16542	0.10509	0.070448	NA
9/19/12 1:55	0	0	0.2180424	0.23317985	0.30313166	0.27055281	NA	0.190459	0.16542	0.104531	0.070448	NA
9/19/12 2:00	0	0	0.2180424	0.23317985	0.30511852	0.26870396	NA	0.190459	0.16542	0.104531	0.070448	NA
9/19/12 2:05	0	0	0.2180424	0.23317985	0.30313166	0.26870396	NA	0.189857	0.16542	0.10509	0.070448	NA
9/19/12 2:10	0	0	0.2180424	0.23317985	0.30313166	0.26870396	NA	0.189857	0.16542	0.10509	0.070448	NA
9/19/12 2:15	0	0	0.2180424	0.23317985	0.30313166	0.26870396	NA	0.189857	0.16542	0.10509	0.070989	NA
9/19/12 2:20	0	0	0.216391	0.23317985	0.30313166	0.26870396	NA	0.189857	0.16542	0.10509	0.070989	NA
9/19/12 2:25	0	0	0.216391	0.23317985	0.30313166	0.26870396	NA	0.189255	0.16542	0.10509	0.070989	NA
9/19/12 2:30	0	0	0.216391	0.23317985	0.30313166	0.26870396	NA	0.189255	0.16542	0.10509	0.070989	NA
9/19/12 2:35	0	0	0.216391	0.23317985	0.30313166	0.26870396	NA	0.189857	0.16483	0.10509	0.070989	NA
9/19/12 2:40	0	0	0.216391	0.23317985	0.30313166	0.26870396	NA	0.189255	0.16542	0.10509	0.070989	NA
9/19/12 2:45	0.254	0.254	0.216391	0.23147302	0.30313166	0.26870396	NA	0.189255	0.16542	0.10509	0.070989	NA
9/19/12 2:50	0	0	0.216391	0.23317985	0.30313166	0.26870396	NA	0.189857	0.16542	0.105649	0.070989	NA
9/19/12 2:55	0	0	0.216391	0.23317985	0.30313166	0.26686232	NA	0.190459	0.16542	0.105649	0.07153	NA
9/19/12 3:00	0	0	0.216391	0.23147302	0.30313166	0.26686232	NA	0.190459	0.16542	0.105649	0.07153	NA
9/19/12 3:05	0	0	0.2147456	0.23147302	0.30313166	0.26870396	NA	0.191062	0.16601	0.105649	0.07153	NA
9/19/12 3:10	0	0	0.2147456	0.23147302	0.30313166	0.26870396	NA	0.191665	0.16601	0.105649	0.07153	NA
9/19/12 3:15	0	0	0.2147456	0.23147302	0.30313166	0.26870396	NA	0.191665	0.16601	0.105649	0.07153	NA
9/19/12 3:20	0	0	0.2147456	0.23147302	0.30313166	0.26686232	NA	0.191062	0.16601	0.105649	0.07153	NA
9/19/12 3:25	0	0	0.2147456	0.23147302	0.30313166	0.26686232	NA	0.191665	0.166601	0.105649	0.072071	NA
9/19/12 3:30	0	0	0.2147456	0.23147302	0.30313166	0.26686232	NA	0.191665	0.16601	0.105649	0.072071	NA
9/19/12 3:35	0	0	0.2147456	0.23147302	0.30313166	0.26686232	NA	0.191665	0.16601	0.105649	0.072071	NA
9/19/12 3:40	0	0	0.2147456	0.23147302	0.30313166	0.26686232	NA	0.191665	0.16601	0.105649	0.072071	NA
9/19/12 3:45	0	0	0.2147456	0.23147302	0.30115291	0.26686232	NA	0.191062	0.16601	0.105649	0.072071	NA
9/19/12 3:50	0	0	0.2147456	0.23147302	0.30115291	0.26686232	NA	0.191062	0.16601	0.105649	0.072071	NA
9/19/12 3:55	0	0	0.2147456	0.23147302	0.30115291	0.26686232	NA	0.191062	0.16601	0.105649	0.072071	NA
9/19/12 4:00	0	0	0.2147456	0.23147302	0.30115291	0.26686232	NA	0.190459	0.16601	0.106209	0.072071	NA
9/19/12 4:05	0	0	0.2131062	0.23147302	0.30115291	0.26686232	NA	0.190459	0.16601	0.106209	0.072613	NA
9/19/12 4:10	0	0	0.2131062	0.23147302	0.30115291	0.26686232	NA	0.191062	0.16601	0.106209	0.072613	NA
9/19/12 4:15	0	0	0.2131062	0.23147302	0.30115291	0.26686232	NA	0.190459	0.16601	0.106209	0.072613	NA
9/19/12 4:20	0	0	0.2131062	0.23147302	0.30115291	0.26686232	NA	0.190459	0.16542	0.106209	0.072613	NA
9/19/12 4:25	0	0	0.2131062	0.2297725	0.30115291	0.26686232	NA	0.190459	0.16542	0.106209	0.072613	NA
9/19/12 4:30	0	0	0.2131062	0.2297725	0.29918222	0.26686232	NA	0.189857	0.16542	0.106209	0.072613	NA
9/19/12 4:35	0	0	0.2131062	0.2297725	0.29918222	0.26686232	NA	0.189857	0.16601	0.106209	0.072613	NA
9/19/12 4:40	0	0	0.2131062	0.2297725	0.29918222	0.26686232	NA	0.189857	0.16542	0.106209	0.073155	NA
9/19/12 4:45	0	0	0.2131062	0.2297725	0.29918222	0.26502782	NA	0.189857	0.16542	0.106209	0.073155	NA
9/19/12 4:50	0	0	0.2131062	0.2297725	0.29721953	0.26686232	NA	0.189857	0.16542	0.106769	0.073155	NA
9/19/12 4:55	0	0	0.2131062	0.2297725	0.29721953	0.26502782	NA	0.189255	0.16542	0.106209	0.073155	NA
9/19/12 5:00	0	0	0.2114726	0.2297725	0.29721953	0.26686232	NA	0.189857	0.16542	0.106209	0.073155	NA
9/19/12 5:05	0	0	0.2114726	0.2297725	0.29721953	0.26502782	NA	0.189857	0.16542	0.106209	0.073155	NA
9/19/12 5:10	0	0	0.2114726	0.22807825	0.29721953	0.26502782	NA	0.189857	0.16542	0.106769	0.073155	NA
9/19/12 5:15	0	0	0.2114726	0.22807825	0.29526479	0.26502782	NA	0.189857	0.16542	0.106769	0.073155	NA
9/19/12 5:20	0	0	0.2114726	0.22807825	0.29526479	0.26502782	NA	0.189255	0.16542	0.106209	0.073155	NA
9/19/12 5:25	0	0	0.2114726	0.22807825	0.29526479	0.26502782	NA	0.189857	0.16542	0.106209	0.073155	NA
9/19/12 5:30	0	0	0.2114726	0.22807825	0.29526479	0.26502782	NA	0.189857	0.16542	0.106209	0.073155	NA
9/19/12 5:35	0	0	0.2114726	0.22807825	0.29526479	0.26502782	NA	0.189255	0.16542	0.106769	0.073155	NA
9/19/12 5:40	0	0	0.2114726	0.22807825	0.29331794	0.26502782	NA	0.189255	0.16542	0.106769	0.073697	NA
9/19/12 5:45	0	0	0.2114726	0.22807825	0.29331794	0.26502782	NA	0.189255	0.16483	0.106209	0.073697	NA
9/19/12 5:50	0	0	0.209845	0.22807825	0.29331794	0.26502782	NA	0.189255	0.16542	0.106769	0.073697	NA
9/19/12 5:55	0	0	0.2114726	0.22807825	0.29331794	0.26502782	NA	0.189255	0.16542	0.106769	0.073697	NA
9/19/12 6:00	0	0	0.2114726	0.22807825	0.29331794	0.26502782	NA	0.188654	0.16542	0.106769	0.073697	NA
9/19/12 6:05	0	0	0.2114726	0.22639024	0.29137893	0.26320044	NA	0.189255	0.16542	0.106769	0.073697	NA
9/19/12 6:10	0	0	0.2114726	0.22807825	0.29137893	0.26320044	NA	0.188654	0.16542	0.106769	0.073697	NA
9/19/12 6:15	0	0	0.2114726	0.22639024	0.29137893	0.26320044	NA	0.188654	0.16542	0.106769	0.073697	NA
9/19/12 6:20	0	0	0.2114726	0.22639024	0.29137893	0.26320044	NA	0.188654	0.16483	0.106769	0.073697	NA
9/19/12 6:25	0	0	0.209845	0.22639024	0.29137893	0.26320044	NA	0.188654	0.16542	0.106769	0.073697	NA
9/19/12 6:30	0	0	0.209845	0.22639024	0.29137893	0.26320044	NA	0.188654	0.16483	0.106769	0.073697	NA
9/19/12 6:35	0	0	0.209845	0.22639024	0.28944772	0.26320044	NA	0.188052	0.16483	0.106769	0.073697	NA
9/19/12 6:40	0	0	0.209845	0.22639024	0.28944772	0.26320044	NA	0.188052	0.16483	0.106769	0.073697	NA
9/19/12 6:45	0	0	0.209845	0.22639024	0.28944772	0.26320044	NA	0.188654	0.16483	0.106769	0.073697	NA
9/19/12 6:50	0	0	0.209845	0.22639024	0.28944772	0.26320044	NA	0.188052	0.16483	0.106769	0.073697	NA
9/19/12 6:55	0	0	0.209845	0.22639024	0.28944772	0.26320044	NA	0.188052	0.16483	0.106769	0.073697	NA
9/19/12 7:00	0	0	0.209845	0.22639024	0.28752424	0.26320044	NA	0.187451	0.16483	0.106769	0.073697	NA
9/19/12 7:05	0	0	0.2082231	0.22639024	0.28752424	0.26320044	NA	0.188052	0.16483	0.106769	0.073697	NA
9/19/12 7:10	0	0	0.2082231	0.22470843	0.28752424	0.26320044	NA	0.188052	0.16483	0.106769	0.073697	NA
9/19/12 7:15	0	0	0.2082231	0.22470843	0.28752424	0.26320044	NA	0.187451	0.16483	0.106769	0.073697	NA
9/19/12 7:20	0	0	0.2082231	0.22470843	0.28560844	0.26320044	NA	0.188052	0.16483	0.106769	0.073697	NA
9/19/12 7:25	0	0	0.2082231	0.22470843	0.28560844	0.26320044	NA	0.187451	0.16483	0.106769	0.07424	NA
9/19/12 7:30	0	0	0.2082231	0.22470843	0.28560844	0.26320044	NA	0.187451	0.16483	0.106769	0.073697	NA
9/19/12 7:35	0	0	0.2082231	0.22470843	0.28560844	0.26320044	NA	0.187451	0.16483	0.106769	0.07424	NA
9/19/12 7:40	0	0	0.2082231	0.22303277	0.28560844	0.26320044	NA	0.187451	0.16483	0.106769	0.07424	NA
9/19/12 7:45	0	0	0.2066071	0.22303277	0.28370029	0.26320044	NA	0.186851	0.16483	0.106769	0.07424	NA
9/19/12 7:50	0	0	0.2066071	0.22303277	0.28370029	0.26320044	NA	0.187451	0.164241	0.106209	0.07424	NA
9/19/12 7:55	0	0	0.2066071	0.22303277	0.28370029	0.26320044	NA	0.186851	0.16483	0.106209	0.07424	NA
9/19/12 8:00	0	0	0.2066071	0.22303277	0.28370029	0.26138011	NA	0.187451	0.164241	0.106209	0.07424	NA
9/19/12 8:05	0	0	0.2066071	0.22303277	0.28179971	0.26138011	NA	0.187451	0.164241	0.106209	0.07424	NA
9/19/12 8:10	0	0	0.2049969	0.22303277	0.28179971	0.26138011	NA	0.186851	0.164241	0.106209	0.07424	NA
9/19/12 8:15	0	0	0.2049969	0.22136324	0.28179971	0.26138011	NA	0.186851	0.164241	0.106209	0.07424	NA
9/19/12 8:20	0	0	0.2049969	0.22136324	0.28179971	0.26138011	NA	0.18625	0.164241	0.106209	0.07424	NA
9/19/12 8:25	0	0	0.2033923	0.22136324	0.27990668	0.26138011	NA	0.18625	0.164241	0.106209	0.07424	NA
9/19/12 8:30	0	0	0.2033923	0.22136324	0.27990668	0.26138011	NA	0.18625	0.164241	0.106209	0.07424	NA
9/19/12 8:35	0	0	0.2033923	0.22136324	0.27990668	0.26138011	NA	0.18625	0.164241	0.106209	0.07424	NA
9/19/12 8:40	0	0	0.2033923	0.22136324	0.27990668	0.26138011	NA	0.18625	0.164241	0.106209	0.07424	NA
9/19/12 8:45	0	0	0.2033923	0.22136324	0.27802112	0.26138011	NA	0.18625	0.164241	0.106209	0.07424	NA
9/19/12 8:50	0	0	0.2017935	0.2196998	0.27802112	0.26138011	NA	0.18565	0.164241	0.106209	0.07424	NA
9/19/12 8:55	0	0	0.2017935	0.2196998	0.27802112	0.26138011	NA	0.18565	0.164241	0.106209	0.07424	NA
9/19/12 9:00	0	0	0.2017935	0.2196998	0.27614301	0.26138011	NA	0.18565	0.163651	0.106209	0.07424	NA
9/19/12 9:05	0	0	0.2002004	0.2196998	0.27614301	0.26138011	NA	0.18505	0.163651	0.105649	0.07424	NA
9/19/12 9:10	0	0	0.2002004	0.2196998	0.27614301	0.26138011	NA	0.18565	0.163651	0.105649	0.07424	NA
9/19/12 9:15	0	0	0.2002004	0.21804241	0.27614301	0.26138011	NA	0.18505	0.163651	0.105649	0.07424	NA
9/19/12 9:20	0	0	0.1986129	0.21804241	0.27427229	0.26138011	NA	0.18505	0.163651	0.105649	0.07424	NA
9/19/12 9:25	0	0	0.1986129	0.21804241	0.27427229	0.26138011	NA	0.18505	0.163651	0.105649	0.07424	NA
9/19/12 9:30	0	0	0.1986129	0.21804241	0.27427229	0.26138011	NA	0.18505	0.163062	0.105649	0.07424	NA
9/19/12 9:35	0	0	0.197031	0.21639103	0.27427229	0.26138011	NA	0.18505	0.163651	0.105649	0.07424	NA
9/19/12 9:40	0	0	0.197031	0.21639103	0.2724089	0.26138011	NA	0.18505	0.163062	0.105649	0.07424	NA
9/19/12 9:45	0	0	0.197031	0.21639103	0.2724089	0.26138011	NA	0.184451	0.163062	0.10509	0.07424	NA
9/19/12 9:50	0	0	0.1954547	0.21639103	0.2724089	0.2595668	NA	0.18505	0.163062	0.105649	0.07424	NA
9/19/12 9:55	0	0	0.1954547	0.21639103	0.2724089	0.2595668	NA	0.184451	0.163062	0.10509	0.07424	NA
9/19/12 10:00	0	0	0.1954547	0.21639103	0.27055281	0.2595668	NA	0.184451	0.162474	0.105649	0.074782	NA
9/19/12 10:05	0	0	0.1938839	0.21639103	0.27055281	0.2595668	NA	0.183851	0.163062	0.10509	0.07424	NA
9/19/12 10:10	0	0	0.1954547	0.21639103	0.27055281	0.2595668	NA	0.183851	0.163062	0.10509	0.07424	NA
9/19/12 10:15	0	0	0.1923186	0.21474564	0.26870396	0.2595668	NA	0.183851	0.163062	0.10509	0.07424	NA
9/19/12 10:20	0	0	0.197031	0.21804241	0.26870396	0.26138011	NA	0.183252	0.162474	0.10509	0.074782	NA
9/19/12 10:25	0	0	0.1954547	0.21804241	0.26870396	0.2595668	NA	0.183252	0.162474	0.10509	0.074782	NA
9/19/12 10:30	0	0	0.1954547	0.21804241	0.26686232	0.26138011	NA	0.182654	0.162474	0.10509	0.074782	NA
9/19/12 10:35	0	0	0.1954547	0.21639103	0.26686232	0.2595668	NA	0.182654	0.161885	0.104531	0.074782	NA
9/19/12 10:40	0	0	0.1954547	0.21639103	0.26686232	0.2595668	NA	0.182055	0.162474	0.104531	0.074782	NA
9/19/12 10:45	0	0	0.1938839	0.21639103	0.26686232	0.2595668	NA	0.182055	0.161885	0.104531	0.074782	NA
9/19/12 10:50	0	0	0.1938839	0.21639103	0.26502782	0.2595668	NA	0.182055	0.161885	0.104531	0.074782	NA
9/19/12 10:55	0	0	0.1938839	0.21639103	0.26502782	0.2595668	NA	0.182055	0.161885	0.104531	0.074782	NA
9/19/12 11:00	0	0	0.1938839	0.21639103	0.26320044	0.2595668	NA	0.181457	0.161885	0.104531	0.074782	NA
9/19/12 11:05	0	0	0.1923186	0.21639103	0.26320044	0.2595668	NA	0.181457	0.161885	0.104531	0.074782	NA
9/19/12 11:10	0	0	0.1923186	0.21639103	0.26320044	0.2595668	NA	0.182055	0.161885	0.104531	0.074782	NA
9/19/12 11:15	0	0	0.1907588	0.21474564	0.26138011	0.2595668	NA	0.181457	0.161885	0.104531	0.074782	NA
9/19/12 11:20	0	0	0.1892045	0.20984497	0.26138011	0.25776047	NA	0.181457	0.162474	0.104531	0.074782	NA
9/19/12 11:25	0	0	0.1876556	0.20984497	0.26138011	0.25776047	NA	0.180859	0.161885	0.104531	0.074782	NA
9/19/12 11:30	0	0	0.1876556	0.20984497	0.26138011	0.25776047	NA	0.180859	0.161885	0.104531	0.074782	NA
9/19/12 11:35	0	0	0.1876556	0.20822314	0.26138011	0.25776047	NA	0.180859	0.161885	0.103973	0.074782	NA
9/19/12 11:40	0	0	0.186112	0.20822314	0.2595668	0.25776047	NA	0.180859	0.161885	0.104531	0.074782	NA
9/19/12 11:45	0	0	0.186112	0.20822314	0.2595668	0.25776047	NA	0.180262	0.161885	0.103973	0.074782	NA
9/19/12 11:50	0	0	0.186112	0.20822314	0.2595668	0.25776047	NA	0.180262	0.161885	0.103973	0.074782	NA
9/19/12 11:55	0	0	0.186112	0.20822314	0.2595668	0.25776047	NA	0.180262	0.161885	0.103973	0.074782	NA
9/19/12 12:00	0	0	0.1845738	0.20822314	0.25776047	0.25596106	NA	0.180262	0.161885	0.103973	0.074782	NA
9/19/12 12:05	0	0	0.1845738	0.20660711	0.25776047	0.25776047	NA	0.179665	0.161297	0.103973	0.074782	NA
9/19/12 12:10	0	0	0.1845738	0.20660711	0.25776047	0.25596106	NA	0.179665	0.161297	0.103973	0.074782	NA
9/19/12 12:15	0	0	0.183041	0.20660711	0.25776047	0.25596106	NA	0.179665	0.161297	0.103973	0.074782	NA
9/19/12 12:20	0	0	0.183041	0.20660711	0.25596106	0.25596106	NA	0.179068	0.161297	0.103973	0.074782	NA
9/19/12 12:25	0	0	0.183041	0.20660711	0.25596106	0.25596106	NA	0.179068	0.161297	0.103414	0.07424	NA
9/19/12 12:30	0	0	0.1815134	0.20660711	0.25596106	0.25596106	NA	0.179068	0.161297	0.103414	0.074782	NA
9/19/12 12:35	0	0	0.1815134	0.20660711	0.25596106	0.25596106	NA	0.178471	0.161297	0.103414	0.074782	NA
9/19/12 12:40	0	0	0.1815134	0.20499685	0.25596106	0.25596106	NA	0.178471	0.160709	0.103414	0.074782	NA
9/19/12 12:45	0	0	0.1799911	0.20499685	0.25596106	0.25596106	NA	0.178471	0.161297	0.102856	0.074782	NA
9/19/12 12:50	0	0	0.1799911	0.20499685	0.25416854	0.25596106	NA	0.178471	0.160709	0.102856	0.074782	NA
9/19/12 12:55	0	0	0.1799911	0.20339234	0.25416854	0.25596106	NA	0.177875	0.160709	0.102856	0.074782	NA
9/19/12 13:00	0	0	0.1799911	0.20339234	0.25416854	0.25596106	NA	0.177875	0.160709	0.102856	0.074782	NA
9/19/12 13:05	0	0	0.1784741	0.20339234	0.25238286	0.25596106	NA	0.177875	0.160709	0.102856	0.07424	NA
9/19/12 13:10	0	0	0.1784741	0.20339234	0.25238286	0.25596106	NA	0.177875	0.160709	0.102298	0.074782	NA
9/19/12 13:15	0	0	0.1784741	0.20339234	0.25238286	0.25596106	NA	0.177279	0.160709	0.102856	0.074782	NA
9/19/12 13:20	0	0	0.1769622	0.20339234	0.25238286	0.25596106	NA	0.177279	0.160709	0.102298	0.074782	NA
9/19/12 13:25	0	0	0.1769622	0.20179353	0.25060397	0.25596106	NA	0.177279	0.160709	0.102298	0.07424	NA
9/19/12 13:30	0	0	0.1769622	0.20179353	0.25060397	0.25596106	NA	0.177279	0.160122	0.102298	0.074782	NA
9/19/12 13:35	0	0	0.1769622	0.20179353	0.25060397	0.25416854	NA	0.177279	0.160709	0.102298	0.074782	NA
9/19/12 13:40	0	0	0.1754555	0.20179353	0.25060397	0.25596106	NA	0.176683	0.160122	0.102298	0.074782	NA
9/19/12 13:45	0	0	0.1754555	0.20179353	0.25060397	0.25596106	NA	0.176088	0.160122	0.102298	0.074782	NA
9/19/12 13:50	0	0	0.173954	0.20179353	0.25060397	0.25416854	NA	0.176683	0.160122	0.101741	0.07424	NA
9/19/12 13:55	0	0	0.173954	0.20179353	0.24883184	0.25596106	NA	0.176088	0.160122	0.101741	0.07424	NA
9/19/12 14:00	0	0	0.173954	0.20179353	0.24883184	0.25596106	NA	0.176088	0.160122	0.101183	0.07424	NA
9/19/12 14:05	0	0	0.173954	0.20020038	0.24883184	0.25416854	NA	0.176088	0.160122	0.101741	0.07424	NA
9/19/12 14:10	0	0	0.173954	0.20020038	0.24883184	0.25596106	NA	0.175492	0.160122	0.101183	0.07424	NA
9/19/12 14:15	0	0	0.1724576	0.20020038	0.24883184	0.25416854	NA	0.175492	0.160122	0.101183	0.07424	NA
9/19/12 14:20	0	0	0.1724576	0.19861288	0.24706643	0.25416854	NA	0.175492	0.160122	0.101183	0.07424	NA
9/19/12 14:25	0	0	0.1724576	0.19861288	0.24706643	0.25596106	NA	0.175492	0.159535	0.101183	0.07424	NA
9/19/12 14:30	0	0	0.1709663	0.19861288	0.24706643	0.25416854	NA	0.175492	0.159535	0.100627	0.07424	NA
9/19/12 14:35	0	0	0.1709663	0.19861288	0.24706643	0.25416854	NA	0.175492	0.159535	0.100627	0.074782	NA
9/19/12 14:40	0	0	0.1709663	0.19861288	0.24706643	0.25416854	NA	0.174898	0.159535	0.100627	0.07424	NA
9/19/12 14:45	0	0	0.1709663	0.19861288	0.24706643	0.25416854	NA	0.174898	0.159535	0.100627	0.074782	NA
9/19/12 14:50	0	0	0.1709663	0.19861288	0.24706643	0.25416854	NA	0.174303	0.158948	0.10007	0.074782	NA
9/19/12 14:55	0	0	0.1694801	0.19861288	0.24706643	0.25416854	NA	0.174898	0.159535	0.10007	0.07424	NA
9/19/12 15:00	0	0	0.1694801	0.19861288	0.24530769	0.25416854	NA	0.174303	0.158948	0.10007	0.07424	NA
9/19/12 15:05	0	0	0.1694801	0.19861288	0.24530769	0.25416854	NA	0.174303	0.158948	0.10007	0.07424	NA
9/19/12 15:10	0	0	0.1694801	0.19861288	0.24530769	0.25416854	NA	0.173709	0.158948	0.10007	0.07424	NA
9/19/12 15:15	0	0	0.1679989	0.19703098	0.24355557	0.25416854	NA	0.173709	0.158948	0.10007	0.07424	NA
9/19/12 15:20	0	0	0.1679989	0.19703098	0.24355557	0.25416854	NA	0.173115	0.158948	0.099514	0.07424	NA
9/19/12 15:25	0	0	0.1679989	0.19703098	0.24355557	0.25238286	NA	0.173115	0.158948	0.099514	0.074782	NA
9/19/12 15:30	0	0	0.1679989	0.19703098	0.24355557	0.25238286	NA	0.173115	0.158948	0.099514	0.07424	NA
9/19/12 15:35	0	0	0.1679989	0.19703098	0.24355557	0.25238286	NA	0.173115	0.158361	0.099514	0.07424	NA
9/19/12 15:40	0	0	0.1679989	0.19703098	0.24355557	0.25238286	NA	0.173115	0.158361	0.098958	0.07424	NA
9/19/12 15:45	0	0	0.1679989	0.19703098	0.24355557	0.25238286	NA	0.172521	0.158361	0.098958	0.07424	NA
9/19/12 15:50	0	0	0.1679989	0.19545466	0.24355557	0.25416854	NA	0.173115	0.158361	0.098958	0.07424	NA
9/19/12 15:55	0	0	0.1679989	0.19703098	0.24355557	0.25238286	NA	0.172521	0.158361	0.098958	0.07424	NA
9/19/12 16:00	0	0	0.1665227	0.19545466	0.24355557	0.25238286	NA	0.172521	0.158361	0.098402	0.07424	NA
9/19/12 16:05	0	0	0.1665227	0.19545466	0.24355557	0.25238286	NA	0.172521	0.157775	0.098402	0.074782	NA
9/19/12 16:10	0	0	0.1665227	0.19545466	0.24181005	0.25238286	NA	0.171928	0.157775	0.098402	0.074782	NA
9/19/12 16:15	0	0	0.1665227	0.19545466	0.24181005	0.25238286	NA	0.171928	0.157775	0.098402	0.074782	NA
9/19/12 16:20	0	0	0.1665227	0.19545466	0.24181005	0.25238286	NA	0.171928	0.157775	0.097846	0.07424	NA
9/19/12 16:25	0	0	0.1665227	0.19545466	0.24181005	0.25238286	NA	0.171928	0.157775	0.098402	0.07424	NA
9/19/12 16:30	0	0	0.1650515	0.19545466	0.24181005	0.25238286	NA	0.171335	0.157189	0.097846	0.07424	NA
9/19/12 16:35	0	0	0.1650515	0.19545466	0.24181005	0.25238286	NA	0.171335	0.157775	0.097846	0.07424	NA
9/19/12 16:40	0	0	0.1650515	0.19545466	0.24181005	0.25238286	NA	0.171335	0.157189	0.097846	0.07424	NA
9/19/12 16:45	0	0	0.1650515	0.19545466	0.24181005	0.25238286	NA	0.170742	0.157189	0.097846	0.07424	NA
9/19/12 16:50	0	0	0.1650515	0.19545466	0.24181005	0.25238286	NA	0.171335	0.157189	0.097291	0.074782	NA
9/19/12 16:55	0	0	0.1650515	0.19388388	0.24181005	0.25238286	NA	0.170742	0.157189	0.097291	0.07424	NA
9/19/12 17:00	0	0	0.1650515	0.19545466	0.24181005	0.25238286	NA	0.170742	0.157189	0.097291	0.07424	NA
9/19/12 17:05	0	0	0.1650515	0.19545466	0.24181005	0.25238286	NA	0.170742	0.157189	0.097291	0.07424	NA
9/19/12 17:10	0	0	0.1650515	0.19545466	0.24181005	0.25238286	NA	0.170742	0.156603	0.097291	0.074782	NA
9/19/12 17:15	0	0	0.1650515	0.19388388	0.24007107	0.25238286	NA	0.170149	0.156603	0.097291	0.07424	NA
9/19/12 17:20	0	0	0.1650515	0.19388388	0.24181005	0.25238286	NA	0.170742	0.156603	0.096736	0.07424	NA
9/19/12 17:25	0	0	0.1650515	0.19388388	0.24007107	0.25238286	NA	0.170149	0.156603	0.096736	0.07424	NA
9/19/12 17:30	0	0	0.1650515	0.19388388	0.24007107	0.25238286	NA	0.170742	0.156603	0.096736	0.07424	NA
9/19/12 17:35	0	0	0.1650515	0.19388388	0.24007107	0.25238286	NA	0.170149	0.156603	0.096736	0.07424	NA
9/19/12 17:40	0	0	0.1650515	0.19388388	0.24007107	0.25238286	NA	0.170149	0.156603	0.096736	0.07424	NA
9/19/12 17:45	0	0	0.1650515	0.19388388	0.24007107	0.25238286	NA	0.170149	0.156603	0.096736	0.07424	NA
9/19/12 17:50	0	0	0.1635852	0.19388388	0.24007107	0.25238286	NA	0.169557	0.156603	0.096736	0.07424	NA
9/19/12 17:55	0	0	0.1635852	0.19388388	0.24007107	0.25060397	NA	0.169557	0.156603	0.096736	0.07424	NA
9/19/12 18:00	0	0	0.1635852	0.19388388	0.24007107	0.25238286	NA	0.169557	0.156603	0.096736	0.07424	NA
9/19/12 18:05	0	0	0.1635852	0.19388388	0.24007107	0.25238286	NA	0.170149	0.156603	0.096182	0.07424	NA
9/19/12 18:10	0	0	0.1635852	0.19388388	0.24007107	0.25238286	NA	0.169557	0.156603	0.096182	0.07424	NA
9/19/12 18:15	0	0	0.1635852	0.19388388	0.24007107	0.25060397	NA	0.169557	0.156018	0.096182	0.07424	NA
9/19/12 18:20	0	0	0.1635852	0.19388388	0.24007107	0.25060397	NA	0.169557	0.156018	0.096182	0.07424	NA
9/19/12 18:25	0	0	0.1635852	0.19388388	0.24007107	0.25060397	NA	0.168965	0.156018	0.096182	0.07424	NA
9/19/12 18:30	0	0	0.1635852	0.19388388	0.24007107	0.25060397	NA	0.168965	0.156018	0.096182	0.07424	NA
9/19/12 18:35	0	0	0.1635852	0.19388388	0.24007107	0.25060397	NA	0.168965	0.156018	0.096182	0.07424	NA
9/19/12 18:40	0	0	0.1635852	0.19388388	0.24007107	0.25060397	NA	0.168965	0.156018	0.095627	0.07424	NA
9/19/12 18:45	0	0	0.1635852	0.19388388	0.24007107	0.25060397	NA	0.168965	0.156018	0.095627	0.07424	NA
9/19/12 18:50	0	0	0.1635852	0.19388388	0.24007107	0.25060397	NA	0.168965	0.156018	0.095627	0.07424	NA
9/19/12 18:55	0	0	0.1635852	0.19388388	0.24007107	0.25060397	NA	0.168965	0.156018	0.095627	0.07424	NA
9/19/12 19:00	0	0	0.1635852	0.19388388	0.24007107	0.25060397	NA	0.168374	0.156018	0.095627	0.07424	NA
9/19/12 19:05	0	0	0.1635852	0.19388388	0.24007107	0.25060397	NA	0.168374	0.156018	0.095627	0.07424	NA
9/19/12 19:10	0	0	0.1635852	0.19388388	0.24007107	0.25060397	NA	0.168965	0.156018	0.095627	0.07424	NA
9/19/12 19:15	0	0	0.1635852	0.19388388	0.24007107	0.25060397	NA	0.168374	0.156018	0.095627	0.07424	NA
9/19/12 19:20	0	0	0.1635852	0.19388388	0.24007107	0.25060397	NA	0.168374	0.156018	0.095627	0.07424	NA
9/19/12 19:25	0	0	0.1635852	0.19388388	0.24007107	0.25060397	NA	0.168374	0.156018	0.095627	0.07424	NA
9/19/12 19:30	0	0	0.1635852	0.19388388	0.24007107	0.25060397	NA	0.168374	0.156018	0.095627	0.07424	NA
9/19/12 19:35	0	0	0.1635852	0.19388388	0.24007107	0.25060397	NA	0.168374	0.156018	0.095627	0.07424	NA
9/19/12 19:40	0	0	0.1635852	0.19388388	0.24007107	0.25060397	NA	0.168374	0.155432	0.095627	0.07424	NA
9/19/12 19:45	0	0	0.1635852	0.19388388	0.24007107	0.25060397	NA	0.167782	0.156018	0.095627	0.07424	NA
9/19/12 19:50	0	0	0.1635852	0.19388388	0.24007107	0.25060397	NA	0.167782	0.155432	0.095073	0.07424	NA
9/19/12 19:55	0	0	0.1635852	0.19388388	0.24007107	0.25060397	NA	0.168374	0.155432	0.095073	0.07424	NA
9/19/12 20:00	0	0	0.1635852	0.19388388	0.24007107	0.25060397	NA	0.167782	0.155432	0.095073	0.07424	NA
9/19/12 20:05	0	0	0.1635852	0.19388388	0.23833861	0.25060397	NA	0.168374	0.155432	0.095073	0.07424	NA
9/19/12 20:10	0	0	0.1635852	0.19388388	0.24007107	0.25060397	NA	0.167782	0.155432	0.095073	0.07424	NA
9/19/12 20:15	0	0	0.1635852	0.19388388	0.24007107	0.25060397	NA	0.167782	0.155432	0.095073	0.07424	NA
9/19/12 20:20	0	0	0.1635852	0.19388388	0.23833861	0.25060397	NA	0.167782	0.155432	0.095073	0.07424	NA
9/19/12 20:25	0	0	0.1635852	0.19388388	0.24007107	0.25060397	NA	0.167782	0.155432	0.095073	0.07424	NA
9/19/12 20:30	0	0	0.1635852	0.19388388	0.24007107	0.25060397	NA	0.167782	0.155432	0.095073	0.07424	NA
9/19/12 20:35	0	0	0.1635852	0.19388388	0.23833861	0.25060397	NA	0.167782	0.155432	0.095073	0.07424	NA
9/19/12 20:40	0	0	0.1635852	0.19388388	0.24007107	0.25060397	NA	0.167191	0.155432	0.095073	0.07424	NA
9/19/12 20:45	0	0	0.1635852	0.19388388	0.23833861	0.25060397	NA	0.167191	0.155432	0.095073	0.07424	NA
9/19/12 20:50	0	0	0.1635852	0.19388388	0.23833861	0.25060397	NA	0.167191	0.155432	0.09452	0.07424	NA
9/19/12 20:55	0	0	0.1635852	0.19388388	0.23833861	0.25060397	NA	0.167191	0.155432	0.095073	0.07424	NA
9/19/12 21:00	0	0	0.1635852	0.19388388	0.23833861	0.25060397	NA	0.167191	0.154847	0.09452	0.07424	NA
9/19/12 21:05	0	0	0.1635852	0.19388388	0.23833861	0.24883184	NA	0.167782	0.155432	0.09452	0.07424	NA
9/19/12 21:10	0	0	0.1635852	0.19388388	0.24007107	0.25060397	NA	0.167191	0.154847	0.09452	0.07424	NA
9/19/12 21:15	0	0	0.1635852	0.19388388	0.23833861	0.25060397	NA	0.167191	0.154847	0.09452	0.07424	NA
9/19/12 21:20	0	0	0.1635852	0.19388388	0.23833861	0.25060397	NA	0.166601	0.154847	0.09452	0.07424	NA
9/19/12 21:25	0	0	0.1635852	0.19388388	0.23833861	0.24883184	NA	0.167191	0.154847	0.09452	0.07424	NA
9/19/12 21:30	0	0	0.1635852	0.19388388	0.23833861	0.24883184	NA	0.167191	0.154847	0.09452	0.07424	NA
9/19/12 21:35	0	0	0.1635852	0.19388388	0.23833861	0.24883184	NA	0.167191	0.154847	0.09452	0.07424	NA
9/19/12 21:40	0	0	0.1635852	0.19388388	0.23833861	0.24883184	NA	0.167191	0.154847	0.09452	0.07424	NA
9/19/12 21:45	0	0	0.1635852	0.19388388	0.23833861	0.24883184	NA	0.166601	0.154847	0.09452	0.07424	NA
9/19/12 21:50	0	0	0.1635852	0.19388388	0.23833861	0.25060397	NA	0.167191	0.154847	0.09452	0.07424	NA
9/19/12 21:55	0	0	0.1635852	0.19388388	0.23833861	0.24883184	NA	0.167191	0.154847	0.09452	0.07424	NA
9/19/12 22:00	0	0	0.1635852	0.19388388	0.23833861	0.24883184	NA	0.166601	0.154847	0.09452	0.07424	NA
9/19/12 22:05	0	0	0.1635852	0.19388388	0.23833861	0.24883184	NA	0.166601	0.154847	0.09452	0.07424	NA
9/19/12 22:10	0	0	0.1635852	0.19388388	0.23833861	0.24883184	NA	0.166601	0.154847	0.09452	0.07424	NA
9/19/12 22:15	0	0	0.1635852	0.19388388	0.23833861	0.24883184	NA	0.166601	0.154847	0.09452	0.07424	NA
9/19/12 22:20	0	0	0.1635852	0.19388388	0.23833861	0.24883184	NA	0.166601	0.154263	0.093966	0.07424	NA
9/19/12 22:25	0	0	0.1635852	0.19388388	0.23833861	0.24883184	NA	0.166601	0.154263	0.093966	0.073697	NA
9/19/12 22:30	0	0	0.1635852	0.19388388	0.23833861	0.24883184	NA	0.166601	0.154847	0.093966	0.073697	NA
9/19/12 22:35	0	0	0.1635852	0.19388388	0.23833861	0.24883184	NA	0.166601	0.154263	0.093966	0.073697	NA
9/19/12 22:40	0	0	0.1635852	0.19388388	0.23833861	0.24883184	NA	0.166601	0.154847	0.093966	0.07424	NA
9/19/12 22:45	0	0	0.1635852	0.19388388	0.23833861	0.24883184	NA	0.16601	0.154263	0.093966	0.07424	NA
9/19/12 22:50	0	0	0.1635852	0.19388388	0.23833861	0.24883184	NA	0.166601	0.154263	0.093966	0.07424	NA
9/19/12 22:55	0	0	0.1635852	0.19388388	0.23833861	0.24883184	NA	0.16601	0.154263	0.093966	0.07424	NA
9/19/12 23:00	0	0	0.1635852	0.19388388	0.23833861	0.24883184	NA	0.16601	0.154263	0.093966	0.073697	NA
9/19/12 23:05	0	0	0.1635852	0.19388388	0.23833861	0.24883184	NA	0.16601	0.154263	0.093966	0.073697	NA
9/19/12 23:10	0	0	0.1635852	0.19388388	0.23833861	0.24883184	NA	0.16601	0.154263	0.093966	0.07424	NA
9/19/12 23:15	0	0	0.1635852	0.19388388	0.23833861	0.24883184	NA	0.16601	0.154263	0.093966	0.073697	NA
9/19/12 23:20	0	0	0.1635852	0.19388388	0.23833861	0.24883184	NA	0.16601	0.154263	0.093966	0.073697	NA
9/19/12 23:25	0	0	0.1635852	0.19388388	0.23833861	0.24883184	NA	0.16601	0.154263	0.093966	0.073697	NA
9/19/12 23:30	0	0	0.1635852	0.19388388	0.23833861	0.24883184	NA	0.16601	0.154263	0.093966	0.073697	NA
9/19/12 23:35	0	0	0.1635852	0.19388388	0.23833861	0.24883184	NA	0.16601	0.154263	0.093966	0.07424	NA
9/19/12 23:40	0	0	0.1635852	0.19388388	0.23833861	0.24883184	NA	0.16601	0.154263	0.093966	0.073697	NA
9/19/12 23:45	0	0	0.1635852	0.19388388	0.23833861	0.24883184	NA	0.16542	0.154263	0.093966	0.073697	NA
9/19/12 23:50	0	0	0.1635852	0.19388388	0.23833861	0.24883184	NA	0.16601	0.154263	0.093966	0.073697	NA
9/19/12 23:55	0	0	0.1635852	0.19388388	0.23833861	0.24883184	NA	0.16601	0.154263	0.093966	0.073697	NA
9/20/12 0:00	0	0	0.1635852	0.19388388	0.23833861	0.24883184	NA	0.16542	0.154263	0.093966	0.073697	NA
9/20/12 0:05	0	0	0.1635852	0.19388388	0.23833861	0.24883184	NA	0.16601	0.154263	0.093966	0.073697	NA
9/20/12 0:10	0	0	0.1635852	0.19388388	0.23833861	0.24883184	NA	0.16542	0.154263	0.093966	0.073697	NA
9/20/12 0:15	0	0	0.1635852	0.19388388	0.23661261	0.24883184	NA	0.16542	0.154263	0.093966	0.073697	NA
9/20/12 0:20	0	0	0.1635852	0.19388388	0.23833861	0.24883184	NA	0.16542	0.154263	0.093966	0.073697	NA
9/20/12 0:25	0	0	0.1635852	0.19388388	0.23661261	0.24883184	NA	0.16542	0.153679	0.093413	0.073697	NA
9/20/12 0:30	0	0	0.1635852	0.19388388	0.23661261	0.24883184	NA	0.16483	0.154263	0.093413	0.073697	NA
9/20/12 0:35	0	0	0.1635852	0.19388388	0.23661261	0.24883184	NA	0.16542	0.154263	0.093413	0.073697	NA
9/20/12 0:40	0	0	0.1635852	0.19388388	0.23661261	0.24883184	NA	0.16542	0.153679	0.093413	0.073697	NA
9/20/12 0:45	0	0	0.1635852	0.19388388	0.23661261	0.24883184	NA	0.16542	0.154263	0.093413	0.073697	NA
9/20/12 0:50	0	0	0.1635852	0.19388388	0.23661261	0.24883184	NA	0.16542	0.154263	0.093413	0.073697	NA
9/20/12 0:55	0	0	0.1635852	0.19388388	0.23661261	0.24706643	NA	0.16483	0.153679	0.093413	0.073697	NA
9/20/12 1:00	0	0	0.1635852	0.19388388	0.23661261	0.24883184	NA	0.16483	0.153679	0.093413	0.073697	NA
9/20/12 1:05	0	0	0.1635852	0.19388388	0.23833861	0.24706643	NA	0.16483	0.153679	0.093413	0.073697	NA
9/20/12 1:10	0	0	0.1635852	0.19388388	0.23661261	0.24706643	NA	0.16483	0.153679	0.093413	0.073697	NA
9/20/12 1:15	0	0	0.1635852	0.19388388	0.23661261	0.24706643	NA	0.16483	0.153679	0.093413	0.073697	NA
9/20/12 1:20	0	0	0.1635852	0.19388388	0.23661261	0.24706643	NA	0.16483	0.153679	0.093413	0.073697	NA
9/20/12 1:25	0	0	0.1635852	0.19388388	0.23661261	0.24706643	NA	0.16483	0.153679	0.093413	0.073697	NA
9/20/12 1:30	0	0	0.1635852	0.19388388	0.23661261	0.24883184	NA	0.16483	0.153679	0.093413	0.073697	NA
9/20/12 1:35	0	0	0.1635852	0.19388388	0.23661261	0.24706643	NA	0.16483	0.153679	0.093413	0.073697	NA
9/20/12 1:40	0	0	0.1635852	0.19388388	0.23661261	0.24706643	NA	0.16483	0.153679	0.093413	0.073697	NA
9/20/12 1:45	0	0	0.1635852	0.19388388	0.23661261	0.24706643	NA	0.16483	0.153679	0.093413	0.073697	NA
9/20/12 1:50	0	0	0.1635852	0.19231861	0.23661261	0.24706643	NA	0.16483	0.153679	0.093413	0.073697	NA
9/20/12 1:55	0	0	0.1635852	0.19388388	0.23661261	0.24706643	NA	0.16483	0.153679	0.093413	0.073697	NA
9/20/12 2:00	0	0	0.1635852	0.19231861	0.23661261	0.24706643	NA	0.16483	0.153679	0.093413	0.073697	NA
9/20/12 2:05	0	0	0.1635852	0.19388388	0.23661261	0.24706643	NA	0.16483	0.153679	0.093413	0.073697	NA
9/20/12 2:10	0	0	0.1635852	0.19388388	0.23661261	0.24706643	NA	0.16483	0.153679	0.093413	0.073697	NA
9/20/12 2:15	0	0	0.1635852	0.19388388	0.23661261	0.24706643	NA	0.16483	0.153679	0.093413	0.073697	NA
9/20/12 2:20	0	0	0.1635852	0.19388388	0.23661261	0.24883184	NA	0.164241	0.153679	0.09286	0.073697	NA
9/20/12 2:25	0	0	0.1635852	0.19388388	0.23661261	0.24706643	NA	0.164241	0.153679	0.09286	0.073697	NA
9/20/12 2:30	0	0	0.1635852	0.19231861	0.23661261	0.24706643	NA	0.164241	0.153679	0.09286	0.073697	NA
9/20/12 2:35	0	0	0.1635852	0.19388388	0.23661261	0.24706643	NA	0.164241	0.153095	0.09286	0.073697	NA
9/20/12 2:40	0	0	0.1635852	0.19388388	0.23489303	0.24706643	NA	0.164241	0.153679	0.09286	0.073697	NA
9/20/12 2:45	0	0	0.1635852	0.19231861	0.23661261	0.24706643	NA	0.164241	0.153095	0.09286	0.073697	NA
9/20/12 2:50	0	0	0.1635852	0.19231861	0.23661261	0.24706643	NA	0.164241	0.153095	0.09286	0.073697	NA
9/20/12 2:55	0	0	0.1635852	0.19231861	0.23661261	0.24706643	NA	0.164241	0.153095	0.09286	0.073697	NA
9/20/12 3:00	0	0	0.1635852	0.19388388	0.23661261	0.24706643	NA	0.164241	0.153679	0.09286	0.073697	NA
9/20/12 3:05	0	0	0.1635852	0.19231861	0.23489303	0.24706643	NA	0.164241	0.153095	0.09286	0.073697	NA
9/20/12 3:10	0	0	0.1635852	0.19231861	0.23661261	0.24706643	NA	0.164241	0.153095	0.09286	0.073697	NA
9/20/12 3:15	0	0	0.1635852	0.19231861	0.23489303	0.24706643	NA	0.164241	0.153095	0.09286	0.073697	NA
9/20/12 3:20	0	0	0.1635852	0.19231861	0.23489303	0.24706643	NA	0.164241	0.153095	0.09286	0.073697	NA
9/20/12 3:25	0	0	0.1635852	0.19231861	0.23489303	0.24706643	NA	0.164241	0.153095	0.09286	0.073697	NA
9/20/12 3:30	0	0	0.1635852	0.19231861	0.23489303	0.24706643	NA	0.163651	0.153095	0.09286	0.073697	NA
9/20/12 3:35	0	0	0.1635852	0.19231861	0.23661261	0.24706643	NA	0.164241	0.153095	0.09286	0.073697	NA
9/20/12 3:40	0	0	0.1635852	0.19231861	0.23661261	0.24706643	NA	0.163651	0.153095	0.09286	0.073697	NA
9/20/12 3:45	0	0	0.1635852	0.19231861	0.23489303	0.24706643	NA	0.163651	0.153095	0.09286	0.073697	NA
9/20/12 3:50	0	0	0.1635852	0.19231861	0.23489303	0.24706643	NA	0.163651	0.153095	0.09286	0.073697	NA
9/20/12 3:55	0	0	0.1635852	0.19231861	0.23489303	0.24706643	NA	0.163651	0.153095	0.09286	0.073697	NA
9/20/12 4:00	0	0	0.1635852	0.19231861	0.23489303	0.24706643	NA	0.163651	0.153095	0.09286	0.073697	NA
9/20/12 4:05	0	0	0.1635852	0.19231861	0.23489303	0.24706643	NA	0.163651	0.152511	0.09286	0.073697	NA
9/20/12 4:10	0	0	0.1635852	0.19231861	0.23489303	0.24706643	NA	0.163651	0.152511	0.09286	0.073697	NA
9/20/12 4:15	0	0	0.1635852	0.19231861	0.23489303	0.24706643	NA	0.163651	0.153095	0.09286	0.073697	NA
9/20/12 4:20	0	0	0.1635852	0.19231861	0.23489303	0.24706643	NA	0.163651	0.152511	0.09286	0.073697	NA
9/20/12 4:25	0	0	0.1635852	0.19231861	0.23489303	0.24706643	NA	0.163651	0.152511	0.09286	0.073697	NA
9/20/12 4:30	0	0	0.1635852	0.19231861	0.23489303	0.24706643	NA	0.163651	0.153095	0.09286	0.073697	NA
9/20/12 4:35	0	0	0.1635852	0.19231861	0.23489303	0.24706643	NA	0.163062	0.153095	0.09286	0.073697	NA
9/20/12 4:40	0	0	0.1635852	0.19231861	0.23489303	0.24706643	NA	0.163651	0.152511	0.092308	0.073697	NA
9/20/12 4:45	0	0	0.1635852	0.19231861	0.23489303	0.24706643	NA	0.163651	0.152511	0.092308	0.073697	NA
9/20/12 4:50	0	0	0.1635852	0.19231861	0.23489303	0.24706643	NA	0.163651	0.152511	0.09286	0.073697	NA
9/20/12 4:55	0	0	0.1635852	0.19231861	0.23489303	0.24706643	NA	0.163651	0.153095	0.09286	0.073697	NA
9/20/12 5:00	0	0	0.1635852	0.19231861	0.23489303	0.24706643	NA	0.163062	0.152511	0.092308	0.073697	NA
9/20/12 5:05	0	0	0.1635852	0.19231861	0.23489303	0.24706643	NA	0.163062	0.152511	0.092308	0.073697	NA
9/20/12 5:10	0	0	0.1635852	0.19231861	0.23489303	0.24706643	NA	0.163062	0.152511	0.09286	0.073697	NA
9/20/12 5:15	0	0	0.1635852	0.19231861	0.23489303	0.24706643	NA	0.163062	0.152511	0.092308	0.073697	NA
9/20/12 5:20	0	0	0.1635852	0.19231861	0.23489303	0.24706643	NA	0.163062	0.152511	0.09286	0.073697	NA
9/20/12 5:25	0	0	0.1635852	0.19231861	0.23489303	0.24706643	NA	0.163062	0.152511	0.092308	0.073697	NA
9/20/12 5:30	0	0	0.1635852	0.19231861	0.23489303	0.24530769	NA	0.163062	0.152511	0.092308	0.073697	NA
9/20/12 5:35	0	0	0.1635852	0.19231861	0.23489303	0.24706643	NA	0.163062	0.152511	0.092308	0.073697	NA
9/20/12 5:40	0	0	0.1635852	0.19231861	0.23489303	0.24530769	NA	0.162474	0.152511	0.092308	0.073697	NA
9/20/12 5:45	0	0	0.1635852	0.19231861	0.23489303	0.24530769	NA	0.163062	0.152511	0.092308	0.073697	NA
9/20/12 5:50	0	0	0.1635852	0.19231861	0.23489303	0.24530769	NA	0.163062	0.151928	0.092308	0.073697	NA
9/20/12 5:55	0	0	0.1635852	0.19231861	0.23489303	0.24530769	NA	0.163062	0.152511	0.092308	0.073697	NA
9/20/12 6:00	0	0	0.1635852	0.19231861	0.23489303	0.24530769	NA	0.163062	0.151928	0.092308	0.073697	NA
9/20/12 6:05	0	0	0.1635852	0.19231861	0.23489303	0.24530769	NA	0.163062	0.152511	0.092308	0.073697	NA
9/20/12 6:10	0	0	0.1635852	0.19231861	0.23489303	0.24706643	NA	0.163062	0.152511	0.092308	0.073697	NA
9/20/12 6:15	0	0	0.1635852	0.19231861	0.23489303	0.24530769	NA	0.163062	0.152511	0.092308	0.073155	NA
9/20/12 6:20	0	0	0.1635852	0.19075882	0.23489303	0.24706643	NA	0.163062	0.151928	0.092308	0.073697	NA
9/20/12 6:25	0	0	0.1635852	0.19231861	0.23489303	0.24530769	NA	0.163062	0.151928	0.092308	0.073697	NA
9/20/12 6:30	0	0	0.1635852	0.19075882	0.23317985	0.24530769	NA	0.162474	0.151928	0.092308	0.073155	NA
9/20/12 6:35	0	0	0.1635852	0.19075882	0.23489303	0.24530769	NA	0.162474	0.151928	0.092308	0.073697	NA
9/20/12 6:40	0	0	0.1635852	0.19075882	0.23317985	0.24530769	NA	0.162474	0.151928	0.092308	0.073697	NA
9/20/12 6:45	0	0	0.1635852	0.19075882	0.23317985	0.24530769	NA	0.162474	0.151928	0.092308	0.073697	NA
9/20/12 6:50	0	0	0.1635852	0.19075882	0.23317985	0.24530769	NA	0.162474	0.151928	0.092308	0.073697	NA
9/20/12 6:55	0	0	0.1635852	0.19075882	0.23317985	0.24530769	NA	0.162474	0.151928	0.092308	0.073155	NA
9/20/12 7:00	0	0	0.1635852	0.19075882	0.23317985	0.24530769	NA	0.162474	0.151928	0.092308	0.073697	NA
9/20/12 7:05	0	0	0.1635852	0.19075882	0.23317985	0.24530769	NA	0.162474	0.151928	0.092308	0.073155	NA
9/20/12 7:10	0	0	0.1635852	0.19075882	0.23317985	0.24530769	NA	0.162474	0.151928	0.092308	0.073155	NA
9/20/12 7:15	0	0	0.1621239	0.19075882	0.23317985	0.24530769	NA	0.162474	0.151928	0.091756	0.073155	NA
9/20/12 7:20	0	0	0.1621239	0.19075882	0.23317985	0.24530769	NA	0.162474	0.151928	0.092308	0.073697	NA
9/20/12 7:25	0	0	0.1621239	0.19075882	0.23317985	0.24530769	NA	0.162474	0.151928	0.091756	0.073155	NA
9/20/12 7:30	0	0	0.1621239	0.19075882	0.23317985	0.24530769	NA	0.162474	0.151928	0.091756	0.073155	NA
9/20/12 7:35	0	0	0.1621239	0.19075882	0.23317985	0.24530769	NA	0.161885	0.151928	0.091756	0.073155	NA
9/20/12 7:40	0	0	0.1621239	0.18920448	0.23317985	0.24530769	NA	0.161885	0.151928	0.091756	0.073155	NA
9/20/12 7:45	0	0	0.1621239	0.18920448	0.23317985	0.24530769	NA	0.161885	0.151345	0.091756	0.073155	NA
9/20/12 7:50	0	0	0.1621239	0.18920448	0.23147302	0.24530769	NA	0.161885	0.151345	0.091756	0.073155	NA
9/20/12 7:55	0	0	0.1621239	0.18920448	0.23317985	0.24530769	NA	0.161885	0.151928	0.091756	0.073155	NA
9/20/12 8:00	0	0	0.1621239	0.18920448	0.23147302	0.24530769	NA	0.161885	0.151345	0.091756	0.073697	NA
9/20/12 8:05	0	0	0.1621239	0.18920448	0.23317985	0.24530769	NA	0.161885	0.151345	0.091756	0.073155	NA
9/20/12 8:10	0	0	0.1621239	0.18920448	0.23147302	0.24355557	NA	0.161885	0.151345	0.091756	0.073155	NA
9/20/12 8:15	0	0	0.1621239	0.18920448	0.23147302	0.24530769	NA	0.161885	0.151345	0.091756	0.073155	NA
9/20/12 8:20	0	0	0.1606674	0.18920448	0.23147302	0.24355557	NA	0.161885	0.151345	0.091756	0.073155	NA
9/20/12 8:25	0	0	0.1606674	0.18765556	0.23147302	0.24355557	NA	0.161297	0.151345	0.091756	0.073155	NA
9/20/12 8:30	0	0	0.1606674	0.18765556	0.23147302	0.24355557	NA	0.161885	0.151345	0.091204	0.073155	NA
9/20/12 8:35	0	0	0.1606674	0.18765556	0.23147302	0.24355557	NA	0.161885	0.151345	0.091756	0.073155	NA
9/20/12 8:40	0	0	0.1606674	0.18765556	0.23147302	0.24355557	NA	0.161297	0.151345	0.091204	0.073155	NA
9/20/12 8:45	0	0	0.1606674	0.18765556	0.23147302	0.24355557	NA	0.161885	0.151345	0.091204	0.073155	NA
9/20/12 8:50	0	0	0.1606674	0.18765556	0.23147302	0.24355557	NA	0.161297	0.151345	0.091204	0.073155	NA
9/20/12 8:55	0	0	0.1606674	0.18765556	0.2297725	0.24530769	NA	0.161885	0.151345	0.091204	0.073155	NA
9/20/12 9:00	0	0	0.1592159	0.18765556	0.2297725	0.24530769	NA	0.161885	0.151345	0.091204	0.073155	NA
9/20/12 9:05	0	0	0.1592159	0.18765556	0.2297725	0.24355557	NA	0.161885	0.151345	0.091204	0.073155	NA
9/20/12 9:10	0	0	0.1592159	0.18765556	0.2297725	0.24355557	NA	0.161297	0.150762	0.091204	0.073155	NA
9/20/12 9:15	0	0	0.1592159	0.18765556	0.2297725	0.24355557	NA	0.161297	0.150762	0.091204	0.073155	NA
9/20/12 9:20	0	0	0.1592159	0.18611202	0.2297725	0.24355557	NA	0.160709	0.150762	0.091204	0.073155	NA
9/20/12 9:25	0	0	0.1592159	0.18611202	0.2297725	0.24355557	NA	0.161297	0.150762	0.091204	0.073155	NA
9/20/12 9:30	0	0	0.1577692	0.18611202	0.2297725	0.24355557	NA	0.161297	0.150762	0.091204	0.073155	NA
9/20/12 9:35	0	0	0.1577692	0.18611202	0.22807825	0.24355557	NA	0.161297	0.150762	0.091204	0.073155	NA
9/20/12 9:40	0	0	0.1577692	0.18611202	0.22807825	0.24355557	NA	0.161297	0.150179	0.091204	0.073155	NA
9/20/12 9:45	0	0	0.1577692	0.18611202	0.22807825	0.24355557	NA	0.161297	0.150762	0.091204	0.073155	NA
9/20/12 9:50	0	0	0.1577692	0.18457383	0.22807825	0.24355557	NA	0.161297	0.150179	0.090652	0.073155	NA
9/20/12 9:55	0	0	0.1563273	0.18457383	0.22807825	0.24355557	NA	0.160709	0.150179	0.090652	0.073155	NA
9/20/12 10:00	0	0	0.1563273	0.18457383	0.22807825	0.24355557	NA	0.160709	0.150179	0.090652	0.072613	NA
9/20/12 10:05	0	0	0.1563273	0.18457383	0.22639024	0.24355557	NA	0.160709	0.150179	0.090652	0.073155	NA
9/20/12 10:10	0	0	0.1563273	0.18457383	0.22639024	0.24355557	NA	0.160709	0.150179	0.090652	0.073155	NA
9/20/12 10:15	0	0	0.1563273	0.18304097	0.22639024	0.24355557	NA	0.160709	0.150179	0.090652	0.073155	NA
9/20/12 10:20	0	0	0.1563273	0.18304097	0.22639024	0.24355557	NA	0.160709	0.149597	0.090652	0.073155	NA
9/20/12 10:25	0	0	0.1548902	0.18304097	0.22639024	0.24355557	NA	0.160709	0.149597	0.090652	0.072613	NA
9/20/12 10:30	0	0	0.1548902	0.18304097	0.22639024	0.24355557	NA	0.160709	0.150179	0.090652	0.072613	NA
9/20/12 10:35	0	0	0.1548902	0.18304097	0.22639024	0.24355557	NA	0.160122	0.149597	0.090101	0.073155	NA
9/20/12 10:40	0	0	0.1548902	0.18304097	0.22639024	0.24355557	NA	0.160122	0.149597	0.090101	0.072613	NA
9/20/12 10:45	0	0	0.1548902	0.18304097	0.22639024	0.24355557	NA	0.160122	0.149597	0.090101	0.072613	NA
9/20/12 10:50	0	0	0.1548902	0.18304097	0.22639024	0.24355557	NA	0.160122	0.149597	0.090101	0.072613	NA
9/20/12 10:55	0	0	0.1548902	0.18304097	0.22639024	0.24355557	NA	0.160122	0.149597	0.090101	0.072613	NA
9/20/12 11:00	0	0	0.1534579	0.18304097	0.22470843	0.24355557	NA	0.160122	0.149597	0.090101	0.072613	NA
9/20/12 11:05	0	0	0.1534579	0.18151341	0.22470843	0.24355557	NA	0.160122	0.149597	0.090101	0.072613	NA
9/20/12 11:10	0	0	0.1534579	0.18151341	0.22470843	0.24355557	NA	0.160122	0.149597	0.090101	0.072613	NA
9/20/12 11:15	0	0	0.1534579	0.18151341	0.22470843	0.24355557	NA	0.160122	0.149597	0.090101	0.072613	NA
9/20/12 11:20	0	0	0.1534579	0.18151341	0.22470843	0.24355557	NA	0.160122	0.149597	0.090101	0.072613	NA
9/20/12 11:25	0	0	0.1534579	0.18151341	0.22470843	0.24355557	NA	0.160122	0.149597	0.090101	0.072613	NA
9/20/12 11:30	0	0	0.1534579	0.18151341	0.22470843	0.24355557	NA	0.160122	0.149597	0.090101	0.072613	NA
9/20/12 11:35	0	0	0.1534579	0.17999112	0.22470843	0.24355557	NA	0.160122	0.149597	0.090101	0.072613	NA
9/20/12 11:40	0	0	0.1534579	0.17999112	0.22303277	0.24355557	NA	0.160122	0.149015	0.090101	0.072613	NA
9/20/12 11:45	0	0	0.1520304	0.17999112	0.22303277	0.24355557	NA	0.160122	0.149015	0.090101	0.072613	NA
9/20/12 11:50	0	0	0.1520304	0.17999112	0.22303277	0.24181005	NA	0.159535	0.149015	0.08955	0.072613	NA
9/20/12 11:55	0	0	0.1506075	0.17999112	0.22303277	0.24181005	NA	0.159535	0.149015	0.090101	0.072613	NA
9/20/12 12:00	0	0	0.1506075	0.17999112	0.22303277	0.24181005	NA	0.159535	0.149015	0.08955	0.072613	NA
9/20/12 12:05	0	0	0.1506075	0.17847406	0.22303277	0.24355557	NA	0.159535	0.148433	0.08955	0.072613	NA
9/20/12 12:10	0	0	0.1491894	0.17847406	0.22136324	0.24181005	NA	0.159535	0.148433	0.08955	0.072613	NA
9/20/12 12:15	0	0	0.1491894	0.17696221	0.22136324	0.24355557	NA	0.159535	0.148433	0.08955	0.072613	NA
9/20/12 12:20	0	0	0.1491894	0.17696221	0.22136324	0.24181005	NA	0.159535	0.148433	0.08955	0.072613	NA
9/20/12 12:25	0	0	0.1491894	0.17696221	0.22136324	0.24181005	NA	0.158948	0.148433	0.088999	0.072613	NA
9/20/12 12:30	0	0	0.1491894	0.17696221	0.22136324	0.24181005	NA	0.158948	0.148433	0.088999	0.072613	NA
9/20/12 12:35	0	0	0.1491894	0.17696221	0.22136324	0.24181005	NA	0.158948	0.147852	0.088999	0.072613	NA
9/20/12 12:40	0	0	0.1477759	0.17696221	0.22136324	0.24355557	NA	0.158948	0.147852	0.088999	0.072613	NA
9/20/12 12:45	0	0	0.1477759	0.17696221	0.2196998	0.24181005	NA	0.158948	0.147852	0.088999	0.072071	NA
9/20/12 12:50	0	0	0.146367	0.17545554	0.2196998	0.24181005	NA	0.158948	0.147852	0.088999	0.072071	NA
9/20/12 12:55	0	0	0.146367	0.17545554	0.2196998	0.24181005	NA	0.158361	0.147852	0.088999	0.072613	NA
9/20/12 13:00	0	0	0.146367	0.17545554	0.2196998	0.24181005	NA	0.158948	0.147852	0.088999	0.072613	NA
9/20/12 13:05	0	0	0.146367	0.17545554	0.2196998	0.24181005	NA	0.158361	0.147852	0.088999	0.072613	NA
9/20/12 13:10	0	0	0.146367	0.17545554	0.2196998	0.24355557	NA	0.158361	0.147852	0.088999	0.072613	NA
9/20/12 13:15	0	0	0.146367	0.17545554	0.21804241	0.24181005	NA	0.158361	0.147852	0.088999	0.072613	NA
9/20/12 13:20	0	0	0.146367	0.17395401	0.2196998	0.24181005	NA	0.158361	0.147852	0.088999	0.072613	NA
9/20/12 13:25	0	0	0.146367	0.17395401	0.21804241	0.24181005	NA	0.158361	0.147271	0.088999	0.072071	NA
9/20/12 13:30	0	0	0.146367	0.17395401	0.21804241	0.24181005	NA	0.158361	0.147271	0.088999	0.072071	NA
9/20/12 13:35	0	0	0.1449628	0.17395401	0.21804241	0.24181005	NA	0.157775	0.147271	0.088999	0.072071	NA
9/20/12 13:40	0	0	0.1449628	0.17395401	0.21804241	0.24181005	NA	0.157775	0.147271	0.088999	0.072071	NA
9/20/12 13:45	0	0	0.1449628	0.17395401	0.21804241	0.24181005	NA	0.157775	0.147271	0.088999	0.072613	NA
9/20/12 13:50	0	0	0.1449628	0.17395401	0.21804241	0.24181005	NA	0.157775	0.147852	0.088999	0.072613	NA
9/20/12 13:55	0	0	0.1449628	0.17395401	0.21804241	0.24181005	NA	0.157775	0.147852	0.088999	0.072613	NA
9/20/12 14:00	0	0	0.1449628	0.17395401	0.21804241	0.24181005	NA	0.157775	0.147852	0.088999	0.072613	NA
9/20/12 14:05	0	0	0.1449628	0.17395401	0.21804241	0.24181005	NA	0.157775	0.147852	0.088999	0.072613	NA
9/20/12 14:10	0	0	0.1435632	0.17245761	0.21804241	0.24181005	NA	0.157775	0.147852	0.088448	0.072613	NA
9/20/12 14:15	0	0	0.1435632	0.17245761	0.21804241	0.24181005	NA	0.157189	0.147852	0.088999	0.072613	NA
9/20/12 14:20	0	0	0.1435632	0.17245761	0.21804241	0.24181005	NA	0.157775	0.147852	0.088999	0.072613	NA
9/20/12 14:25	0	0	0.1435632	0.17245761	0.21804241	0.24181005	NA	0.157775	0.147852	0.088999	0.072613	NA
9/20/12 14:30	0	0	0.1435632	0.17245761	0.21804241	0.24181005	NA	0.157775	0.147852	0.088999	0.072613	NA
9/20/12 14:35	0	0	0.1435632	0.17245761	0.21639103	0.24181005	NA	0.157775	0.147852	0.088999	0.072613	NA
9/20/12 14:40	0	0	0.1435632	0.17245761	0.21804241	0.24181005	NA	0.157189	0.147271	0.088448	0.072613	NA
9/20/12 14:45	0	0	0.1435632	0.17245761	0.21804241	0.24181005	NA	0.157775	0.147852	0.088999	0.072613	NA
9/20/12 14:50	0	0	0.1435632	0.17245761	0.21639103	0.24181005	NA	0.157775	0.147271	0.088448	0.072613	NA
9/20/12 14:55	0	0	0.1435632	0.17245761	0.21639103	0.24181005	NA	0.157775	0.147852	0.088999	0.072613	NA
9/20/12 15:00	0	0	0.1435632	0.17096631	0.21804241	0.24181005	NA	0.157189	0.147271	0.088448	0.072613	NA
9/20/12 15:05	0	0	0.1435632	0.17245761	0.21639103	0.24181005	NA	0.157189	0.147271	0.088448	0.072613	NA
9/20/12 15:10	0	0	0.1435632	0.17096631	0.21639103	0.24181005	NA	0.157189	0.147271	0.088448	0.072071	NA
9/20/12 15:15	0	0	0.1435632	0.17245761	0.21639103	0.24181005	NA	0.157189	0.14669	0.088448	0.072613	NA
9/20/12 15:20	0	0	0.1435632	0.17245761	0.21639103	0.24181005	NA	0.157189	0.147271	0.088448	0.072613	NA
9/20/12 15:25	0	0	0.1435632	0.17096631	0.21639103	0.24181005	NA	0.157775	0.147271	0.088448	0.072071	NA
9/20/12 15:30	0	0	0.1435632	0.17245761	0.21639103	0.24181005	NA	0.157189	0.147271	0.088448	0.072071	NA
9/20/12 15:35	0	0	0.1435632	0.17096631	0.21639103	0.24181005	NA	0.157189	0.14669	0.088448	0.072071	NA
9/20/12 15:40	0	0	0.1435632	0.17096631	0.21639103	0.24181005	NA	0.157189	0.14669	0.088448	0.072071	NA
9/20/12 15:45	0	0	0.1435632	0.17096631	0.21639103	0.24181005	NA	0.157189	0.14669	0.088448	0.072071	NA
9/20/12 15:50	0	0	0.1435632	0.17096631	0.21804241	0.24181005	NA	0.157189	0.14669	0.088448	0.072071	NA
9/20/12 15:55	0	0	0.1435632	0.17096631	0.21804241	0.24181005	NA	0.157189	0.14669	0.088448	0.072071	NA
9/20/12 16:00	0	0	0.1435632	0.17096631	0.21639103	0.24181005	NA	0.156603	0.14669	0.088448	0.072071	NA
9/20/12 16:05	0	0	0.1435632	0.17096631	0.21639103	0.24181005	NA	0.156603	0.14669	0.088448	0.072071	NA
9/20/12 16:10	0	0	0.1435632	0.17096631	0.21639103	0.24181005	NA	0.157189	0.14669	0.088448	0.072071	NA
9/20/12 16:15	0	0	0.1435632	0.17096631	0.21804241	0.24181005	NA	0.157189	0.14669	0.088448	0.072071	NA
9/20/12 16:20	0	0	0.1435632	0.17096631	0.21804241	0.24181005	NA	0.157189	0.14669	0.088448	0.072071	NA
9/20/12 16:25	0	0	0.1435632	0.17096631	0.21804241	0.24181005	NA	0.156603	0.14669	0.088448	0.072071	NA
9/20/12 16:30	0	0	0.1435632	0.17096631	0.21804241	0.24181005	NA	0.156603	0.14669	0.088448	0.072071	NA
9/20/12 16:35	0	0	0.1435632	0.17096631	0.21639103	0.24181005	NA	0.156603	0.14669	0.088448	0.072071	NA
9/20/12 16:40	0	0	0.1435632	0.17096631	0.21639103	0.24181005	NA	0.157189	0.14669	0.088448	0.072071	NA
9/20/12 16:45	0	0	0.1435632	0.17096631	0.21639103	0.24181005	NA	0.156603	0.14669	0.088448	0.072071	NA
9/20/12 16:50	0	0	0.1435632	0.17096631	0.21804241	0.24007107	NA	0.156603	0.14669	0.088448	0.072071	NA
9/20/12 16:55	0	0	0.1435632	0.17096631	0.21639103	0.24181005	NA	0.156603	0.14669	0.088448	0.072071	NA
9/20/12 17:00	0	0	0.1435632	0.17096631	0.21804241	0.24181005	NA	0.156603	0.14669	0.088448	0.072071	NA
9/20/12 17:05	0	0	0.1435632	0.17096631	0.21804241	0.24181005	NA	0.156603	0.14669	0.088448	0.072071	NA
9/20/12 17:10	0	0	0.1435632	0.17096631	0.21804241	0.24007107	NA	0.156603	0.14669	0.088448	0.072071	NA
9/20/12 17:15	0	0	0.1435632	0.17096631	0.21639103	0.24007107	NA	0.156603	0.14669	0.088448	0.072071	NA
9/20/12 17:20	0	0	0.1435632	0.17096631	0.21639103	0.24181005	NA	0.156603	0.14611	0.087898	0.072071	NA
9/20/12 17:25	0	0	0.1435632	0.17096631	0.21804241	0.24007107	NA	0.156603	0.14669	0.087898	0.072071	NA
9/20/12 17:30	0	0	0.1435632	0.17096631	0.21804241	0.24007107	NA	0.156018	0.14669	0.087898	0.072071	NA
9/20/12 17:35	0	0	0.1435632	0.17096631	0.21804241	0.24007107	NA	0.156603	0.14669	0.087898	0.072071	NA
9/20/12 17:40	0	0	0.1435632	0.17096631	0.21639103	0.24007107	NA	0.156603	0.14611	0.087898	0.072071	NA
9/20/12 17:45	0	0	0.1435632	0.17096631	0.21804241	0.24181005	NA	0.156018	0.14611	0.087898	0.072071	NA
9/20/12 17:50	0	0	0.1435632	0.17096631	0.21804241	0.24007107	NA	0.156018	0.14611	0.087898	0.072071	NA
9/20/12 17:55	0	0	0.1435632	0.17096631	0.21804241	0.24007107	NA	0.156018	0.14611	0.087898	0.072071	NA
9/20/12 18:00	0	0	0.1435632	0.17096631	0.21639103	0.24007107	NA	0.156018	0.14611	0.087898	0.072071	NA
9/20/12 18:05	0	0	0.1435632	0.17096631	0.21804241	0.24007107	NA	0.156018	0.14669	0.087898	0.072071	NA
9/20/12 18:10	0	0	0.1435632	0.17096631	0.21639103	0.24181005	NA	0.156018	0.14669	0.087898	0.072071	NA
9/20/12 18:15	0	0	0.1435632	0.17096631	0.21804241	0.24007107	NA	0.156018	0.14611	0.087898	0.072071	NA
9/20/12 18:20	0	0	0.1435632	0.17096631	0.21639103	0.24007107	NA	0.156018	0.14611	0.087898	0.072071	NA
9/20/12 18:25	0	0	0.1435632	0.17096631	0.21639103	0.24007107	NA	0.155432	0.14669	0.087898	0.072071	NA
9/20/12 18:30	0	0	0.1435632	0.17096631	0.21804241	0.24007107	NA	0.156018	0.14611	0.087898	0.072071	NA
9/20/12 18:35	0	0	0.1435632	0.17096631	0.21804241	0.24007107	NA	0.156018	0.14611	0.087898	0.072071	NA
9/20/12 18:40	0	0	0.1435632	0.17096631	0.21804241	0.24007107	NA	0.156018	0.14611	0.087898	0.072071	NA
9/20/12 18:45	0	0	0.1435632	0.17096631	0.21804241	0.24007107	NA	0.156018	0.14611	0.087898	0.07153	NA
9/20/12 18:50	0	0	0.1435632	0.17096631	0.21804241	0.24007107	NA	0.156018	0.14611	0.087898	0.072071	NA
9/20/12 18:55	0	0	0.1435632	0.17096631	0.21804241	0.24007107	NA	0.155432	0.14611	0.087898	0.072071	NA
9/20/12 19:00	0	0	0.1435632	0.17096631	0.21804241	0.24007107	NA	0.156018	0.14611	0.087898	0.072071	NA
9/20/12 19:05	0	0	0.1435632	0.17096631	0.21804241	0.24007107	NA	0.156018	0.14611	0.087898	0.072071	NA
9/20/12 19:10	0	0	0.1435632	0.17096631	0.21804241	0.24007107	NA	0.155432	0.14611	0.087898	0.072071	NA
9/20/12 19:15	0	0	0.1435632	0.17096631	0.21639103	0.24007107	NA	0.155432	0.14611	0.087898	0.07153	NA
9/20/12 19:20	0	0	0.1435632	0.17096631	0.21804241	0.24007107	NA	0.155432	0.14611	0.087898	0.072071	NA
9/20/12 19:25	0	0	0.1435632	0.17096631	0.21804241	0.24007107	NA	0.155432	0.14611	0.087898	0.072071	NA
9/20/12 19:30	0	0	0.1435632	0.17096631	0.21804241	0.24007107	NA	0.155432	0.14611	0.087898	0.07153	NA
9/20/12 19:35	0	0	0.1435632	0.17096631	0.21804241	0.24007107	NA	0.156018	0.14611	0.087898	0.07153	NA
9/20/12 19:40	0	0	0.1435632	0.17096631	0.21804241	0.24007107	NA	0.155432	0.14611	0.087898	0.07153	NA
9/20/12 19:45	0	0	0.1435632	0.17096631	0.21804241	0.24007107	NA	0.156018	0.14611	0.087898	0.07153	NA
9/20/12 19:50	0	0	0.1435632	0.17096631	0.21639103	0.24007107	NA	0.155432	0.14611	0.087898	0.07153	NA
9/20/12 19:55	0	0	0.1435632	0.17096631	0.21804241	0.24007107	NA	0.155432	0.14611	0.087898	0.07153	NA
9/20/12 20:00	0	0	0.1435632	0.17096631	0.21804241	0.24007107	NA	0.155432	0.14611	0.087898	0.07153	NA
9/20/12 20:05	0	0	0.1435632	0.17096631	0.21804241	0.24007107	NA	0.155432	0.14611	0.087898	0.07153	NA
9/20/12 20:10	0	0	0.1435632	0.17096631	0.21804241	0.24007107	NA	0.155432	0.14611	0.087898	0.07153	NA
9/20/12 20:15	0	0	0.1435632	0.17096631	0.21804241	0.24007107	NA	0.155432	0.14611	0.087898	0.07153	NA
9/20/12 20:20	0	0	0.1435632	0.17096631	0.21804241	0.24007107	NA	0.155432	0.14553	0.087898	0.07153	NA
9/20/12 20:25	0	0	0.1435632	0.17096631	0.21804241	0.24007107	NA	0.155432	0.14611	0.087898	0.07153	NA
9/20/12 20:30	0	0	0.1435632	0.17096631	0.21804241	0.24007107	NA	0.155432	0.14553	0.087898	0.07153	NA
9/20/12 20:35	0	0	0.1435632	0.17096631	0.21804241	0.24007107	NA	0.155432	0.14611	0.087898	0.07153	NA
9/20/12 20:40	0	0	0.1435632	0.17096631	0.21804241	0.24007107	NA	0.154847	0.14611	0.087898	0.07153	NA
9/20/12 20:45	0	0	0.1435632	0.17096631	0.21804241	0.24007107	NA	0.154847	0.14611	0.087898	0.07153	NA
9/20/12 20:50	0	0	0.1435632	0.17096631	0.21804241	0.24007107	NA	0.154847	0.14553	0.087898	0.07153	NA
9/20/12 20:55	0	0	0.1435632	0.17096631	0.21804241	0.24007107	NA	0.154847	0.14553	0.087898	0.07153	NA
9/20/12 21:00	0	0	0.1435632	0.17096631	0.21804241	0.24007107	NA	0.154847	0.14553	0.087898	0.07153	NA
9/20/12 21:05	0	0	0.1435632	0.17096631	0.21804241	0.24007107	NA	0.154847	0.14611	0.087898	0.07153	NA
9/20/12 21:10	0	0	0.1435632	0.17096631	0.21804241	0.24007107	NA	0.155432	0.14553	0.087898	0.07153	NA
9/20/12 21:15	0	0	0.1435632	0.17096631	0.21804241	0.24007107	NA	0.154847	0.14553	0.087898	0.07153	NA
9/20/12 21:20	0	0	0.1435632	0.17096631	0.21804241	0.24007107	NA	0.155432	0.14553	0.087898	0.07153	NA
9/20/12 21:25	0	0	0.1435632	0.17096631	0.21804241	0.24007107	NA	0.154847	0.14553	0.087898	0.07153	NA
9/20/12 21:30	0	0	0.1435632	0.17096631	0.21804241	0.24007107	NA	0.154847	0.14553	0.087898	0.07153	NA
9/20/12 21:35	0	0	0.1435632	0.17096631	0.21804241	0.24007107	NA	0.154847	0.14611	0.087898	0.07153	NA
9/20/12 21:40	0	0	0.1435632	0.17096631	0.21804241	0.24007107	NA	0.154847	0.14553	0.087898	0.070989	NA
9/20/12 21:45	0	0	0.1435632	0.17096631	0.21804241	0.24007107	NA	0.154847	0.14553	0.087898	0.070989	NA
9/20/12 21:50	0	0	0.1435632	0.17245761	0.21804241	0.24007107	NA	0.154847	0.14553	0.087898	0.07153	NA
9/20/12 21:55	0	0	0.1435632	0.17096631	0.21804241	0.24007107	NA	0.154847	0.14611	0.087898	0.070989	NA
9/20/12 22:00	0	0	0.1435632	0.17096631	0.21804241	0.24007107	NA	0.154847	0.14553	0.087898	0.070989	NA
9/20/12 22:05	0	0	0.1435632	0.17096631	0.21804241	0.24007107	NA	0.154847	0.14553	0.087898	0.07153	NA
9/20/12 22:10	0	0	0.1435632	0.17096631	0.21804241	0.24007107	NA	0.154847	0.14553	0.087348	0.070989	NA
9/20/12 22:15	0	0	0.1435632	0.17096631	0.21804241	0.24007107	NA	0.154847	0.14553	0.087898	0.07153	NA
9/20/12 22:20	0	0	0.1435632	0.17245761	0.21804241	0.24007107	NA	0.154847	0.14553	0.087898	0.070989	NA
9/20/12 22:25	0	0	0.1435632	0.17096631	0.21804241	0.24007107	NA	0.154263	0.14553	0.087898	0.070989	NA
9/20/12 22:30	0	0	0.1435632	0.17245761	0.21804241	0.24007107	NA	0.154847	0.14553	0.087898	0.070989	NA
9/20/12 22:35	0	0	0.1435632	0.17096631	0.21804241	0.24007107	NA	0.154847	0.14553	0.087898	0.070989	NA
9/20/12 22:40	0	0	0.1435632	0.17245761	0.21804241	0.24007107	NA	0.154847	0.14553	0.087898	0.070989	NA
9/20/12 22:45	0	0	0.1435632	0.17245761	0.21804241	0.24007107	NA	0.154263	0.14553	0.087898	0.070989	NA
9/20/12 22:50	0	0	0.1435632	0.17096631	0.21804241	0.24007107	NA	0.154847	0.14553	0.087898	0.070989	NA
9/20/12 22:55	0	0	0.1435632	0.17245761	0.21804241	0.24007107	NA	0.154847	0.14553	0.087348	0.070989	NA
9/20/12 23:00	0	0	0.1435632	0.17245761	0.21804241	0.24007107	NA	0.154263	0.14553	0.087898	0.070989	NA
9/20/12 23:05	0	0	0.1435632	0.17096631	0.21804241	0.24007107	NA	0.154847	0.14553	0.087898	0.070989	NA
9/20/12 23:10	0	0	0.1435632	0.17245761	0.21804241	0.24007107	NA	0.154263	0.14553	0.087898	0.070989	NA
9/20/12 23:15	0	0	0.1435632	0.17245761	0.21804241	0.24007107	NA	0.154263	0.14553	0.087348	0.070989	NA
9/20/12 23:20	0	0	0.1435632	0.17245761	0.21804241	0.24007107	NA	0.154263	0.14553	0.087898	0.070989	NA
9/20/12 23:25	0	0	0.1435632	0.17245761	0.21804241	0.24007107	NA	0.154263	0.14553	0.087348	0.070989	NA
9/20/12 23:30	0	0	0.1435632	0.17245761	0.21639103	0.24007107	NA	0.154263	0.14553	0.087898	0.070989	NA
9/20/12 23:35	0	0	0.1435632	0.17245761	0.21804241	0.23833861	NA	0.154263	0.14553	0.087348	0.070989	NA
9/20/12 23:40	0	0	0.1435632	0.17245761	0.21804241	0.23833861	NA	0.154263	0.14553	0.087898	0.070989	NA
9/20/12 23:45	0	0	0.1435632	0.17245761	0.21804241	0.24007107	NA	0.154263	0.14553	0.087898	0.070989	NA
9/20/12 23:50	0	0	0.1435632	0.17245761	0.21804241	0.24007107	NA	0.154263	0.14553	0.087898	0.070989	NA
9/20/12 23:55	0	0	0.1435632	0.17245761	0.21804241	0.24007107	NA	0.154263	0.14495	0.087898	0.070989	NA
9/21/12 0:00	0	0	0.1435632	0.17245761	0.21804241	0.23833861	NA	0.154263	0.14553	0.087898	0.070989	NA
9/21/12 0:05	0	0	0.1435632	0.17245761	0.21804241	0.24007107	NA	0.154263	0.14553	0.087898	0.070989	NA
9/21/12 0:10	0	0	0.1435632	0.17245761	0.21804241	0.23833861	NA	0.154263	0.14553	0.087348	0.070989	NA
9/21/12 0:15	0	0	0.1435632	0.17245761	0.21804241	0.24007107	NA	0.154263	0.14553	0.087348	0.070989	NA
9/21/12 0:20	0	0	0.1435632	0.17245761	0.21804241	0.24007107	NA	0.153679	0.14553	0.087898	0.070989	NA
9/21/12 0:25	0	0	0.1435632	0.17245761	0.21804241	0.23833861	NA	0.154263	0.14553	0.087898	0.070989	NA
9/21/12 0:30	0	0	0.1435632	0.17245761	0.21804241	0.23833861	NA	0.154263	0.14553	0.087898	0.070989	NA
9/21/12 0:35	0	0	0.1435632	0.17245761	0.21639103	0.24007107	NA	0.154263	0.14553	0.087898	0.070989	NA
9/21/12 0:40	0	0	0.1435632	0.17245761	0.21804241	0.24007107	NA	0.154263	0.14553	0.087898	0.070989	NA
9/21/12 0:45	0	0	0.1435632	0.17245761	0.21804241	0.23833861	NA	0.154263	0.14553	0.087348	0.070989	NA
9/21/12 0:50	0	0	0.1435632	0.17245761	0.21804241	0.24007107	NA	0.154263	0.14553	0.087348	0.070989	NA
9/21/12 0:55	0	0	0.1435632	0.17245761	0.21639103	0.23833861	NA	0.154263	0.14553	0.087348	0.070989	NA
9/21/12 1:00	0	0	0.1435632	0.17245761	0.21639103	0.23833861	NA	0.153679	0.14553	0.087898	0.070989	NA
9/21/12 1:05	0	0	0.1435632	0.17245761	0.21639103	0.24007107	NA	0.153679	0.14553	0.087898	0.070989	NA
9/21/12 1:10	0	0	0.1435632	0.17245761	0.21804241	0.23833861	NA	0.154263	0.14553	0.087348	0.070989	NA
9/21/12 1:15	0	0	0.1435632	0.17245761	0.21804241	0.23833861	NA	0.154263	0.14553	0.087898	0.070989	NA
9/21/12 1:20	0	0	0.1435632	0.17245761	0.21639103	0.23833861	NA	0.154263	0.14553	0.087898	0.070989	NA
9/21/12 1:25	0	0	0.1435632	0.17245761	0.21639103	0.23833861	NA	0.154263	0.14553	0.087348	0.070989	NA
9/21/12 1:30	0	0	0.1435632	0.17245761	0.21804241	0.23833861	NA	0.154263	0.14495	0.087898	0.070989	NA
9/21/12 1:35	0	0	0.1435632	0.17245761	0.21639103	0.23833861	NA	0.153679	0.14553	0.087348	0.070989	NA
9/21/12 1:40	0	0	0.1435632	0.17245761	0.21804241	0.23833861	NA	0.153679	0.14553	0.087348	0.070989	NA
9/21/12 1:45	0	0	0.1435632	0.17245761	0.21639103	0.23833861	NA	0.153679	0.14495	0.087348	0.070989	NA
9/21/12 1:50	0	0	0.1435632	0.17245761	0.21639103	0.23833861	NA	0.153679	0.14495	0.087898	0.070989	NA
9/21/12 1:55	0	0	0.1435632	0.17245761	0.21639103	0.23833861	NA	0.153679	0.14495	0.087898	0.070989	NA
9/21/12 2:00	0	0	0.1435632	0.17245761	0.21639103	0.23833861	NA	0.153679	0.14495	0.087898	0.070989	NA
9/21/12 2:05	0	0	0.1435632	0.17245761	0.21639103	0.23833861	NA	0.153679	0.14495	0.087898	0.070989	NA
9/21/12 2:10	0	0	0.1435632	0.17245761	0.21639103	0.23833861	NA	0.153679	0.14553	0.087348	0.070989	NA
9/21/12 2:15	0	0	0.1435632	0.17245761	0.21804241	0.23833861	NA	0.154263	0.14495	0.087898	0.070989	NA
9/21/12 2:20	0	0	0.1435632	0.17245761	0.21639103	0.23833861	NA	0.153679	0.14553	0.087898	0.070989	NA
9/21/12 2:25	0	0	0.1435632	0.17245761	0.21804241	0.23833861	NA	0.153679	0.14495	0.087898	0.070448	NA
9/21/12 2:30	0	0	0.1435632	0.17245761	0.21639103	0.23833861	NA	0.153679	0.14495	0.087898	0.070989	NA
9/21/12 2:35	0	0	0.1435632	0.17245761	0.21639103	0.23833861	NA	0.153679	0.14495	0.087898	0.070989	NA
9/21/12 2:40	0	0	0.1435632	0.17245761	0.21639103	0.23833861	NA	0.153679	0.14495	0.087898	0.070989	NA
9/21/12 2:45	0	0	0.1435632	0.17245761	0.21639103	0.23833861	NA	0.153679	0.14553	0.087348	0.070989	NA
9/21/12 2:50	0	0	0.1435632	0.17245761	0.21639103	0.23833861	NA	0.153679	0.14495	0.087348	0.070989	NA
9/21/12 2:55	0	0	0.1435632	0.17245761	0.21639103	0.23833861	NA	0.153679	0.14553	0.087898	0.070989	NA
9/21/12 3:00	0	0	0.1435632	0.17245761	0.21639103	0.23833861	NA	0.153679	0.14495	0.087898	0.070989	NA
9/21/12 3:05	0	0	0.1435632	0.17245761	0.21639103	0.23833861	NA	0.153679	0.14495	0.087348	0.070448	NA
9/21/12 3:10	0	0	0.1435632	0.17245761	0.21639103	0.23833861	NA	0.153679	0.14495	0.087898	0.070989	NA
9/21/12 3:15	0	0	0.1435632	0.17245761	0.21639103	0.23833861	NA	0.153679	0.14495	0.087348	0.070448	NA
9/21/12 3:20	0	0	0.1449628	0.17245761	0.21639103	0.23833861	NA	0.153679	0.14495	0.087348	0.070448	NA
9/21/12 3:25	0	0	0.1449628	0.17245761	0.21639103	0.23833861	NA	0.153679	0.14495	0.087898	0.070448	NA
9/21/12 3:30	0	0	0.1449628	0.17245761	0.21639103	0.23833861	NA	0.153679	0.14495	0.087348	0.070448	NA
9/21/12 3:35	0	0	0.1435632	0.17245761	0.21639103	0.23833861	NA	0.153679	0.14495	0.087348	0.070448	NA
9/21/12 3:40	0	0	0.1435632	0.17245761	0.21639103	0.23833861	NA	0.153679	0.14495	0.087898	0.070448	NA
9/21/12 3:45	0	0	0.1449628	0.17245761	0.21639103	0.23833861	NA	0.153679	0.14495	0.087348	0.070989	NA
9/21/12 3:50	0	0	0.1449628	0.17245761	0.21639103	0.23833861	NA	0.153679	0.14495	0.087348	0.070989	NA
9/21/12 3:55	0	0	0.1449628	0.17245761	0.21639103	0.23833861	NA	0.153679	0.14495	0.087348	0.070989	NA
9/21/12 4:00	0	0	0.1449628	0.17245761	0.21639103	0.23833861	NA	0.153679	0.14553	0.087348	0.070448	NA
9/21/12 4:05	0	0	0.1449628	0.17245761	0.21639103	0.23833861	NA	0.153679	0.14495	0.087898	0.070448	NA
9/21/12 4:10	0	0	0.1435632	0.17245761	0.21639103	0.23833861	NA	0.153679	0.14495	0.087348	0.070448	NA
9/21/12 4:15	0	0	0.1449628	0.17245761	0.21639103	0.23833861	NA	0.153095	0.14495	0.087898	0.070448	NA
9/21/12 4:20	0	0	0.1449628	0.17245761	0.21639103	0.23833861	NA	0.153679	0.14495	0.087348	0.070448	NA
9/21/12 4:25	0	0	0.1449628	0.17245761	0.21639103	0.23833861	NA	0.153095	0.14495	0.087348	0.070448	NA
9/21/12 4:30	0	0	0.1449628	0.17245761	0.21639103	0.23833861	NA	0.153679	0.14495	0.087898	0.070448	NA
9/21/12 4:35	0	0	0.1449628	0.17245761	0.21639103	0.23833861	NA	0.153095	0.14495	0.087898	0.070448	NA
9/21/12 4:40	0	0	0.1449628	0.17245761	0.21639103	0.23833861	NA	0.153679	0.14495	0.087348	0.070448	NA
9/21/12 4:45	0	0	0.1449628	0.17245761	0.21639103	0.23833861	NA	0.153679	0.14495	0.087898	0.070448	NA
9/21/12 4:50	0	0	0.1449628	0.17245761	0.21639103	0.23833861	NA	0.153095	0.14495	0.087348	0.070448	NA
9/21/12 4:55	0	0	0.1449628	0.17245761	0.21639103	0.23833861	NA	0.153095	0.14495	0.087348	0.070448	NA
9/21/12 5:00	0	0	0.1449628	0.17245761	0.21639103	0.23833861	NA	0.153095	0.14495	0.087348	0.070448	NA
9/21/12 5:05	0	0	0.1449628	0.17245761	0.21639103	0.23833861	NA	0.153679	0.14495	0.087898	0.070448	NA
9/21/12 5:10	0	0	0.1449628	0.17245761	0.21639103	0.23833861	NA	0.153095	0.14495	0.087898	0.070448	NA
9/21/12 5:15	0	0	0.1449628	0.17245761	0.21639103	0.23833861	NA	0.153679	0.14495	0.087348	0.070448	NA
9/21/12 5:20	0	0	0.1449628	0.17245761	0.21639103	0.23833861	NA	0.153095	0.14495	0.087348	0.070448	NA
9/21/12 5:25	0	0	0.1449628	0.17245761	0.21639103	0.23833861	NA	0.153095	0.14495	0.087348	0.070448	NA
9/21/12 5:30	0	0	0.1449628	0.17245761	0.21639103	0.23833861	NA	0.153095	0.14495	0.087348	0.070448	NA
9/21/12 5:35	0	0	0.1449628	0.17245761	0.21639103	0.23833861	NA	0.153095	0.14495	0.087348	0.070448	NA
9/21/12 5:40	0	0	0.1449628	0.17245761	0.21639103	0.23833861	NA	0.153679	0.14495	0.087348	0.070448	NA
9/21/12 5:45	0	0	0.1449628	0.17245761	0.21639103	0.23833861	NA	0.153095	0.14495	0.087348	0.070448	NA
9/21/12 5:50	0	0	0.1449628	0.17245761	0.21639103	0.23833861	NA	0.153095	0.14495	0.087348	0.070448	NA
9/21/12 5:55	0	0	0.1449628	0.17245761	0.21639103	0.23833861	NA	0.153095	0.14495	0.087348	0.070448	NA
9/21/12 6:00	0	0	0.1449628	0.17245761	0.21639103	0.23833861	NA	0.153095	0.14495	0.087898	0.070448	NA
9/21/12 6:05	0	0	0.1449628	0.17245761	0.21639103	0.23833861	NA	0.152511	0.14495	0.087898	0.070448	NA
9/21/12 6:10	0	0	0.1449628	0.17245761	0.21639103	0.23833861	NA	0.153095	0.14495	0.087348	0.070448	NA
9/21/12 6:15	0	0	0.1449628	0.17245761	0.21639103	0.23833861	NA	0.153095	0.14495	0.087348	0.070448	NA
9/21/12 6:20	0	0	0.1449628	0.17245761	0.21639103	0.23833861	NA	0.153095	0.14495	0.087348	0.070448	NA
9/21/12 6:25	0	0	0.1449628	0.17245761	0.21639103	0.23833861	NA	0.153095	0.14495	0.087348	0.070448	NA
9/21/12 6:30	0	0	0.1449628	0.17245761	0.21639103	0.23833861	NA	0.153095	0.14437	0.087348	0.070448	NA
9/21/12 6:35	0	0	0.1449628	0.17245761	0.21639103	0.23833861	NA	0.153095	0.14495	0.087348	0.070448	NA
9/21/12 6:40	0	0	0.1435632	0.17245761	0.21639103	0.23833861	NA	0.153095	0.14495	0.087348	0.070448	NA
9/21/12 6:45	0	0	0.1449628	0.17245761	0.21639103	0.23833861	NA	0.153095	0.14495	0.087348	0.070448	NA
9/21/12 6:50	0	0	0.1449628	0.17245761	0.21639103	0.23833861	NA	0.153095	0.14437	0.087898	0.070448	NA
9/21/12 6:55	0	0	0.1449628	0.17245761	0.21639103	0.23833861	NA	0.153095	0.14437	0.087348	0.070448	NA
9/21/12 7:00	0	0	0.1449628	0.17245761	0.21639103	0.23833861	NA	0.153095	0.14495	0.087348	0.070448	NA
9/21/12 7:05	0	0	0.1449628	0.17245761	0.21639103	0.23833861	NA	0.153095	0.14437	0.087348	0.070448	NA
9/21/12 7:10	0	0	0.1449628	0.17245761	0.21639103	0.23833861	NA	0.153095	0.14437	0.087348	0.070448	NA
9/21/12 7:15	0	0	0.1435632	0.17245761	0.21639103	0.23833861	NA	0.153095	0.14437	0.087348	0.070448	NA
9/21/12 7:20	0	0	0.1435632	0.17245761	0.21639103	0.23833861	NA	0.153095	0.14437	0.087348	0.070448	NA
9/21/12 7:25	0	0	0.1449628	0.17245761	0.21639103	0.23833861	NA	0.153095	0.14437	0.087348	0.070448	NA
9/21/12 7:30	0	0	0.1435632	0.17245761	0.21639103	0.23833861	NA	0.153095	0.14437	0.087348	0.070448	NA
9/21/12 7:35	0	0	0.1435632	0.17096631	0.21639103	0.23833861	NA	0.153095	0.14437	0.087348	0.070448	NA
9/21/12 7:40	0	0	0.1435632	0.17096631	0.21639103	0.23833861	NA	0.153095	0.14437	0.087348	0.070448	NA
9/21/12 7:45	0	0	0.1435632	0.17096631	0.21639103	0.23833861	NA	0.152511	0.143791	0.087348	0.069908	NA
9/21/12 7:50	0	0	0.1435632	0.17096631	0.21639103	0.23833861	NA	0.153095	0.14437	0.087348	0.070448	NA
9/21/12 7:55	0	0	0.1435632	0.17096631	0.21639103	0.23833861	NA	0.153095	0.14437	0.087348	0.069908	NA
9/21/12 8:00	0	0	0.1435632	0.17096631	0.21639103	0.23833861	NA	0.152511	0.14437	0.087348	0.070448	NA
9/21/12 8:05	0	0	0.1435632	0.17096631	0.21639103	0.23833861	NA	0.153095	0.143791	0.087348	0.070448	NA
9/21/12 8:10	0	0	0.1435632	0.17096631	0.21639103	0.23833861	NA	0.152511	0.143791	0.087348	0.069908	NA
9/21/12 8:15	0	0	0.1421682	0.17096631	0.21474564	0.23833861	NA	0.152511	0.143791	0.087348	0.069908	NA
9/21/12 8:20	0	0	0.1421682	0.17096631	0.21639103	0.23661261	NA	0.152511	0.143791	0.087348	0.070448	NA
9/21/12 8:25	0	0	0.1421682	0.16948006	0.21474564	0.23833861	NA	0.152511	0.143791	0.087348	0.069908	NA
9/21/12 8:30	0	0	0.1421682	0.16948006	0.21474564	0.23833861	NA	0.153095	0.143791	0.087348	0.069908	NA
9/21/12 8:35	0	0	0.1407777	0.16948006	0.21474564	0.23833861	NA	0.152511	0.143791	0.087348	0.069908	NA
9/21/12 8:40	0	0	0.1407777	0.16799886	0.21474564	0.23833861	NA	0.153095	0.143791	0.086799	0.070448	NA
9/21/12 8:45	0	0	0.1407777	0.16799886	0.21474564	0.23661261	NA	0.152511	0.143791	0.087348	0.069908	NA
9/21/12 8:50	0	0	0.1393917	0.16799886	0.21474564	0.23661261	NA	0.152511	0.143791	0.086799	0.069908	NA
9/21/12 8:55	0	0	0.1393917	0.16799886	0.21474564	0.23661261	NA	0.152511	0.143791	0.086799	0.069908	NA
9/21/12 9:00	0	0	0.1393917	0.16799886	0.21310618	0.23661261	NA	0.152511	0.143212	0.087348	0.069908	NA
9/21/12 9:05	0	0	0.1393917	0.16799886	0.21310618	0.23833861	NA	0.152511	0.143212	0.086799	0.070448	NA
9/21/12 9:10	0	0	0.1393917	0.16799886	0.21310618	0.23661261	NA	0.152511	0.143212	0.086799	0.069908	NA
9/21/12 9:15	0	0	0.1380103	0.16652266	0.21310618	0.23661261	NA	0.152511	0.143212	0.086799	0.069908	NA
9/21/12 9:20	0	0	0.1380103	0.16652266	0.21147264	0.23661261	NA	0.152511	0.143212	0.086799	0.069908	NA
9/21/12 9:25	0	0	0.1380103	0.16652266	0.21147264	0.23661261	NA	0.152511	0.142633	0.08625	0.069908	NA
9/21/12 9:30	0	0	0.1380103	0.16652266	0.21147264	0.23661261	NA	0.152511	0.142633	0.086799	0.069908	NA
9/21/12 9:35	0	0	0.1380103	0.16652266	0.21147264	0.23661261	NA	0.151928	0.142633	0.08625	0.069908	NA
9/21/12 9:40	0	0	0.1366333	0.16505145	0.21147264	0.23661261	NA	0.152511	0.142633	0.086799	0.069908	NA
9/21/12 9:45	0	0	0.1366333	0.16505145	0.21147264	0.23661261	NA	0.152511	0.142633	0.08625	0.069908	NA
9/21/12 9:50	0	0	0.1366333	0.16505145	0.21147264	0.23661261	NA	0.151928	0.142633	0.08625	0.069908	NA
9/21/12 9:55	0	0	0.1366333	0.16505145	0.21147264	0.23661261	NA	0.151928	0.142633	0.08625	0.069908	NA
9/21/12 10:00	0	0	0.1366333	0.16505145	0.20984497	0.23661261	NA	0.151928	0.142055	0.08625	0.069908	NA
9/21/12 10:05	0	0	0.1352608	0.16358519	0.20984497	0.23661261	NA	0.151928	0.142055	0.08625	0.069908	NA
9/21/12 10:10	0	0	0.1352608	0.16358519	0.20984497	0.23661261	NA	0.151928	0.142055	0.08625	0.069908	NA
9/21/12 10:15	0	0	0.1352608	0.16358519	0.20984497	0.23489303	NA	0.151928	0.142055	0.08625	0.069908	NA
9/21/12 10:20	0	0	0.1352608	0.16358519	0.20822314	0.23661261	NA	0.151928	0.142055	0.08625	0.069368	NA
9/21/12 10:25	0	0	0.1338927	0.16212387	0.20822314	0.23661261	NA	0.151928	0.141477	0.08625	0.069908	NA
9/21/12 10:30	0	0	0.1338927	0.16212387	0.20822314	0.23661261	NA	0.151345	0.141477	0.08625	0.069908	NA
9/21/12 10:35	0	0	0.1338927	0.16212387	0.20822314	0.23661261	NA	0.151928	0.141477	0.08625	0.069908	NA
9/21/12 10:40	0	0	0.132529	0.16212387	0.20822314	0.23661261	NA	0.151345	0.141477	0.08625	0.069368	NA
9/21/12 10:45	0	0	0.132529	0.16212387	0.20822314	0.23489303	NA	0.151345	0.141477	0.08625	0.069908	NA
9/21/12 10:50	0	0	0.132529	0.16212387	0.20660711	0.23489303	NA	0.151345	0.141477	0.08625	0.069368	NA
9/21/12 10:55	0	0	0.132529	0.16066744	0.20660711	0.23661261	NA	0.151345	0.141477	0.08625	0.069368	NA
9/21/12 11:00	0	0	0.132529	0.16066744	0.20660711	0.23489303	NA	0.151345	0.141477	0.08625	0.069368	NA
9/21/12 11:05	0	0	0.132529	0.16066744	0.20660711	0.23489303	NA	0.151345	0.140899	0.08625	0.069368	NA
9/21/12 11:10	0	0	0.1311697	0.15921589	0.20660711	0.23661261	NA	0.151345	0.140899	0.08625	0.069368	NA
9/21/12 11:15	0	0	0.1311697	0.15921589	0.20660711	0.23489303	NA	0.151345	0.140899	0.085701	0.069368	NA
9/21/12 11:20	0	0	0.1311697	0.15921589	0.20660711	0.23489303	NA	0.151345	0.140899	0.085701	0.069368	NA
9/21/12 11:25	0	0	0.1311697	0.15921589	0.20499685	0.23489303	NA	0.150762	0.140322	0.085701	0.069368	NA
9/21/12 11:30	0	0	0.1298147	0.15921589	0.20499685	0.23489303	NA	0.150762	0.140322	0.085701	0.069368	NA
9/21/12 11:35	0	0	0.1311697	0.15921589	0.20499685	0.23489303	NA	0.150762	0.140322	0.085701	0.069368	NA
9/21/12 11:40	0	0	0.1298147	0.15921589	0.20499685	0.23489303	NA	0.150762	0.140322	0.085701	0.069368	NA
9/21/12 11:45	0	0	0.1298147	0.15921589	0.20499685	0.23489303	NA	0.150762	0.140322	0.085701	0.069368	NA
9/21/12 11:50	0	0	0.1298147	0.15921589	0.20499685	0.23489303	NA	0.150762	0.140322	0.085701	0.069368	NA
9/21/12 11:55	0	0	0.1298147	0.15776919	0.20499685	0.23489303	NA	0.150179	0.140322	0.085701	0.069368	NA
9/21/12 12:00	0	0	0.1284641	0.15776919	0.20499685	0.23489303	NA	0.150179	0.139744	0.085701	0.069368	NA
9/21/12 12:05	0	0	0.1284641	0.15776919	0.20339234	0.23489303	NA	0.150179	0.139744	0.085701	0.069368	NA
9/21/12 12:10	0	0	0.1284641	0.15776919	0.20339234	0.23489303	NA	0.150179	0.139744	0.085701	0.069368	NA
9/21/12 12:15	0	0	0.1284641	0.15632731	0.20339234	0.23489303	NA	0.150179	0.139744	0.085701	0.069368	NA
9/21/12 12:20	0	0	0.1284641	0.15632731	0.20339234	0.23489303	NA	0.150179	0.139744	0.085701	0.069368	NA
9/21/12 12:25	0	0	0.1284641	0.15632731	0.20339234	0.23489303	NA	0.149597	0.139744	0.085701	0.069368	NA
9/21/12 12:30	0	0	0.1271178	0.15632731	0.20339234	0.23489303	NA	0.149597	0.139744	0.085701	0.069368	NA
9/21/12 12:35	0	0	0.1271178	0.15632731	0.20339234	0.23489303	NA	0.149597	0.139167	0.085152	0.069368	NA
9/21/12 12:40	0	0	0.1271178	0.15632731	0.20339234	0.23489303	NA	0.149597	0.139167	0.085152	0.069368	NA
9/21/12 12:45	0	0	0.1271178	0.15632731	0.20179353	0.23489303	NA	0.149597	0.139167	0.085152	0.069368	NA
9/21/12 12:50	0	0	0.1271178	0.15489023	0.20179353	0.23489303	NA	0.149597	0.139167	0.085152	0.069368	NA
9/21/12 12:55	0	0	0.1271178	0.15489023	0.20179353	0.23489303	NA	0.149015	0.139167	0.085152	0.068828	NA
9/21/12 13:00	0	0	0.1257759	0.15489023	0.20179353	0.23489303	NA	0.149597	0.139167	0.085152	0.069368	NA
9/21/12 13:05	0	0	0.1257759	0.15489023	0.20179353	0.23489303	NA	0.149015	0.139167	0.085152	0.069368	NA
9/21/12 13:10	0	0	0.1257759	0.15489023	0.20179353	0.23489303	NA	0.149015	0.138591	0.085152	0.068828	NA
9/21/12 13:15	0	0	0.1257759	0.15345792	0.20020038	0.23489303	NA	0.149015	0.138591	0.085152	0.068828	NA
9/21/12 13:20	0	0	0.1257759	0.15345792	0.20020038	0.23489303	NA	0.149015	0.138591	0.085152	0.068828	NA
9/21/12 13:25	0	0	0.1257759	0.15345792	0.20020038	0.23489303	NA	0.149015	0.138591	0.085152	0.069368	NA
9/21/12 13:30	0	0	0.1244382	0.15345792	0.20020038	0.23489303	NA	0.149015	0.138591	0.085152	0.068828	NA
9/21/12 13:35	0	0	0.1244382	0.15345792	0.20020038	0.23489303	NA	0.149015	0.138591	0.085152	0.068828	NA
9/21/12 13:40	0	0	0.1244382	0.15345792	0.20020038	0.23489303	NA	0.149015	0.138591	0.085152	0.068828	NA
9/21/12 13:45	0	0	0.1244382	0.15345792	0.20020038	0.23489303	NA	0.148433	0.138591	0.085152	0.068828	NA
9/21/12 13:50	0	0	0.1244382	0.15345792	0.20020038	0.23489303	NA	0.148433	0.138014	0.085152	0.068828	NA
9/21/12 13:55	0	0	0.1244382	0.15203035	0.20020038	0.23489303	NA	0.148433	0.138014	0.085152	0.068828	NA
9/21/12 14:00	0	0	0.1244382	0.15203035	0.20020038	0.23489303	NA	0.148433	0.138014	0.085152	0.068828	NA
9/21/12 14:05	0	0	0.1244382	0.15203035	0.20020038	0.23489303	NA	0.148433	0.138014	0.085152	0.068828	NA
9/21/12 14:10	0	0	0.1244382	0.15203035	0.19861288	0.23489303	NA	0.148433	0.138014	0.085152	0.068828	NA
9/21/12 14:15	0	0	0.1244382	0.15203035	0.19861288	0.23489303	NA	0.148433	0.138014	0.085152	0.068828	NA
9/21/12 14:20	0	0	0.1231047	0.15203035	0.19861288	0.23489303	NA	0.148433	0.138014	0.085152	0.068828	NA
9/21/12 14:25	0	0	0.1231047	0.15203035	0.19861288	0.23489303	NA	0.148433	0.137438	0.085152	0.068828	NA
9/21/12 14:30	0	0	0.1231047	0.15060751	0.19861288	0.23489303	NA	0.148433	0.137438	0.084603	0.068828	NA
9/21/12 14:35	0	0	0.1231047	0.15060751	0.19861288	0.23489303	NA	0.148433	0.137438	0.084603	0.068828	NA
9/21/12 14:40	0	0	0.1231047	0.15060751	0.19861288	0.23489303	NA	0.147852	0.137438	0.084603	0.068828	NA
9/21/12 14:45	0	0	0.1231047	0.15060751	0.19861288	0.23489303	NA	0.148433	0.137438	0.084603	0.068828	NA
9/21/12 14:50	0	0	0.1231047	0.15060751	0.19861288	0.23489303	NA	0.147852	0.137438	0.084603	0.068828	NA
9/21/12 14:55	0	0	0.1231047	0.15060751	0.19861288	0.23489303	NA	0.147852	0.137438	0.084603	0.068828	NA
9/21/12 15:00	0	0	0.1231047	0.15060751	0.19861288	0.23489303	NA	0.147852	0.136863	0.084603	0.068288	NA
9/21/12 15:05	0	0	0.1231047	0.15060751	0.19861288	0.23489303	NA	0.147852	0.137438	0.084603	0.068828	NA
9/21/12 15:10	0	0	0.1231047	0.15060751	0.19861288	0.23317985	NA	0.147852	0.136863	0.084603	0.068828	NA
9/21/12 15:15	0	0	0.1231047	0.14918936	0.19861288	0.23317985	NA	0.147271	0.136863	0.084603	0.068288	NA
9/21/12 15:20	0	0	0.1231047	0.14918936	0.19861288	0.23317985	NA	0.147271	0.136863	0.084603	0.068288	NA
9/21/12 15:25	0	0	0.1231047	0.14918936	0.19861288	0.23489303	NA	0.147271	0.136863	0.084603	0.068828	NA
9/21/12 15:30	0	0	0.1231047	0.14918936	0.19861288	0.23317985	NA	0.147271	0.136863	0.084603	0.068288	NA
9/21/12 15:35	0	0	0.1231047	0.14918936	0.19861288	0.23317985	NA	0.147271	0.136863	0.084603	0.068288	NA
9/21/12 15:40	0	0	0.1231047	0.14918936	0.19861288	0.23317985	NA	0.147271	0.136287	0.084603	0.068288	NA
9/21/12 15:45	0	0	0.1231047	0.14918936	0.19703098	0.23489303	NA	0.147271	0.136287	0.084603	0.068288	NA
9/21/12 15:50	0	0	0.1231047	0.14918936	0.19703098	0.23317985	NA	0.147271	0.136287	0.084603	0.068288	NA
9/21/12 15:55	0	0	0.1231047	0.14918936	0.19703098	0.23317985	NA	0.14669	0.136287	0.084055	0.068288	NA
9/21/12 16:00	0	0	0.1231047	0.14918936	0.19703098	0.23317985	NA	0.14669	0.136287	0.084603	0.068288	NA
9/21/12 16:05	0	0	0.1231047	0.14918936	0.19703098	0.23317985	NA	0.14669	0.136287	0.084603	0.068288	NA
9/21/12 16:10	0	0	0.1231047	0.14918936	0.19703098	0.23317985	NA	0.14669	0.136287	0.084055	0.068288	NA
9/21/12 16:15	0	0	0.1231047	0.14918936	0.19703098	0.23317985	NA	0.14669	0.136287	0.084055	0.068288	NA
9/21/12 16:20	0	0	0.1231047	0.14918936	0.19703098	0.23317985	NA	0.14669	0.136287	0.084055	0.068288	NA
9/21/12 16:25	0	0	0.1231047	0.14918936	0.19703098	0.23317985	NA	0.14611	0.136287	0.084055	0.068288	NA
9/21/12 16:30	0	0	0.1231047	0.14918936	0.19703098	0.23317985	NA	0.14611	0.136287	0.084055	0.068288	NA
9/21/12 16:35	0	0	0.1231047	0.14918936	0.19703098	0.23317985	NA	0.14669	0.135712	0.084055	0.068288	NA
9/21/12 16:40	0	0	0.1231047	0.14918936	0.19703098	0.23317985	NA	0.14611	0.136287	0.084055	0.068288	NA
9/21/12 16:45	0	0	0.1231047	0.14918936	0.19703098	0.23317985	NA	0.14611	0.136287	0.084055	0.068288	NA
9/21/12 16:50	0	0	0.1231047	0.14918936	0.19703098	0.23317985	NA	0.14611	0.136287	0.084055	0.068288	NA
9/21/12 16:55	0	0	0.1231047	0.14918936	0.19703098	0.23317985	NA	0.14611	0.136287	0.084055	0.068288	NA
9/21/12 17:00	0	0	0.1231047	0.14918936	0.19703098	0.23317985	NA	0.14611	0.136287	0.084055	0.068288	NA
9/21/12 17:05	0	0	0.1231047	0.14918936	0.19703098	0.23317985	NA	0.14611	0.136287	0.084055	0.068288	NA
9/21/12 17:10	0	0	0.1231047	0.14918936	0.19703098	0.23489303	NA	0.14611	0.135712	0.084055	0.068288	NA
9/21/12 17:15	0	0	0.1231047	0.14918936	0.19703098	0.23317985	NA	0.14611	0.136287	0.084055	0.068288	NA
9/21/12 17:20	0	0	0.1231047	0.14918936	0.19703098	0.23317985	NA	0.14553	0.136287	0.084055	0.068288	NA
9/21/12 17:25	0	0	0.1231047	0.14918936	0.19703098	0.23317985	NA	0.14553	0.136287	0.084055	0.068288	NA
9/21/12 17:30	0	0	0.1231047	0.14918936	0.19703098	0.23317985	NA	0.14553	0.136287	0.084055	0.068288	NA
9/21/12 17:35	0	0	0.1231047	0.14918936	0.19861288	0.23317985	NA	0.14553	0.136287	0.084055	0.068288	NA
9/21/12 17:40	0	0	0.1231047	0.14918936	0.19703098	0.23317985	NA	0.14553	0.136287	0.084055	0.068288	NA
9/21/12 17:45	0	0	0.1244382	0.14918936	0.19703098	0.23317985	NA	0.14611	0.136287	0.084055	0.068288	NA
9/21/12 17:50	0	0	0.1231047	0.14918936	0.19703098	0.23317985	NA	0.14553	0.135712	0.084055	0.068288	NA
9/21/12 17:55	0	0	0.1231047	0.14918936	0.19703098	0.23317985	NA	0.14553	0.135712	0.084055	0.068288	NA
9/21/12 18:00	0	0	0.1231047	0.14918936	0.19703098	0.23317985	NA	0.14553	0.136287	0.084055	0.068288	NA
9/21/12 18:05	0	0	0.1231047	0.14918936	0.19703098	0.23317985	NA	0.14553	0.136287	0.084055	0.068288	NA
9/21/12 18:10	0	0	0.1231047	0.14918936	0.19861288	0.23317985	NA	0.14553	0.135712	0.084055	0.068288	NA
9/21/12 18:15	0	0	0.1231047	0.14918936	0.19861288	0.23317985	NA	0.14553	0.136287	0.084055	0.068288	NA
9/21/12 18:20	0	0	0.1231047	0.14918936	0.19703098	0.23317985	NA	0.14553	0.135712	0.084055	0.068288	NA
9/21/12 18:25	0	0	0.1244382	0.14918936	0.19861288	0.23317985	NA	0.14553	0.135712	0.084055	0.068288	NA
9/21/12 18:30	0	0	0.1244382	0.14918936	0.19861288	0.23317985	NA	0.14553	0.135712	0.084055	0.068288	NA
9/21/12 18:35	0	0	0.1244382	0.14918936	0.19861288	0.23317985	NA	0.14553	0.135712	0.084055	0.068288	NA
9/21/12 18:40	0	0	0.1231047	0.14918936	0.19861288	0.23317985	NA	0.14553	0.135712	0.084055	0.068288	NA
9/21/12 18:45	0	0	0.1244382	0.14918936	0.19861288	0.23317985	NA	0.14553	0.135712	0.083508	0.068288	NA
9/21/12 18:50	0	0	0.1244382	0.14918936	0.19861288	0.23317985	NA	0.14553	0.135712	0.084055	0.068288	NA
9/21/12 18:55	0	0	0.1244382	0.14918936	0.19861288	0.23317985	NA	0.14553	0.135712	0.083508	0.068288	NA
9/21/12 19:00	0	0	0.1231047	0.14918936	0.19861288	0.23317985	NA	0.14553	0.135712	0.083508	0.068288	NA
9/21/12 19:05	0	0	0.1244382	0.14918936	0.19861288	0.23317985	NA	0.14495	0.135712	0.084055	0.068288	NA
9/21/12 19:10	0	0	0.1244382	0.14918936	0.19861288	0.23317985	NA	0.14553	0.135712	0.084055	0.068288	NA
9/21/12 19:15	0	0	0.1244382	0.14918936	0.19861288	0.23317985	NA	0.14553	0.135712	0.084055	0.068288	NA
9/21/12 19:20	0	0	0.1244382	0.14918936	0.19861288	0.23317985	NA	0.14495	0.135712	0.084055	0.068288	NA
9/21/12 19:25	0	0	0.1231047	0.14918936	0.19861288	0.23317985	NA	0.14495	0.135712	0.084055	0.068288	NA
9/21/12 19:30	0	0	0.1244382	0.14918936	0.19861288	0.23317985	NA	0.14495	0.135712	0.084055	0.067749	NA
9/21/12 19:35	0	0	0.1244382	0.14918936	0.19861288	0.23317985	NA	0.14495	0.135712	0.083508	0.068288	NA
9/21/12 19:40	0	0	0.1244382	0.14918936	0.19861288	0.23317985	NA	0.14495	0.135712	0.084055	0.067749	NA
9/21/12 19:45	0	0	0.1244382	0.14918936	0.19861288	0.23317985	NA	0.14495	0.135712	0.083508	0.067749	NA
9/21/12 19:50	0	0	0.1244382	0.14918936	0.19861288	0.23317985	NA	0.14495	0.135712	0.083508	0.067749	NA
9/21/12 19:55	0	0	0.1244382	0.14918936	0.19861288	0.23317985	NA	0.14495	0.135712	0.083508	0.067749	NA
9/21/12 20:00	0	0	0.1244382	0.14918936	0.19861288	0.23317985	NA	0.14495	0.135712	0.084055	0.067749	NA
9/21/12 20:05	0	0	0.1244382	0.14918936	0.19861288	0.23317985	NA	0.14495	0.135712	0.083508	0.068288	NA
9/21/12 20:10	0	0	0.1244382	0.14918936	0.19861288	0.23317985	NA	0.14495	0.135712	0.084055	0.067749	NA
9/21/12 20:15	0	0	0.1244382	0.14918936	0.19861288	0.23317985	NA	0.14495	0.135712	0.083508	0.067749	NA
9/21/12 20:20	0	0	0.1244382	0.14918936	0.19861288	0.23317985	NA	0.14495	0.135712	0.084055	0.067749	NA
9/21/12 20:25	0	0	0.1244382	0.14918936	0.19861288	0.23317985	NA	0.14495	0.135712	0.083508	0.067749	NA
9/21/12 20:30	0	0	0.1244382	0.14918936	0.19861288	0.23317985	NA	0.14495	0.135712	0.083508	0.067749	NA
9/21/12 20:35	0	0	0.1244382	0.14918936	0.19861288	0.23317985	NA	0.14437	0.135712	0.084055	0.067749	NA
9/21/12 20:40	0	0	0.1244382	0.14918936	0.19861288	0.23317985	NA	0.14495	0.135712	0.084055	0.067749	NA
9/21/12 20:45	0	0	0.1244382	0.14918936	0.19861288	0.23317985	NA	0.14495	0.135712	0.083508	0.067749	NA
9/21/12 20:50	0	0	0.1244382	0.14918936	0.19861288	0.23317985	NA	0.14495	0.135712	0.083508	0.067749	NA
9/21/12 20:55	0	0	0.1244382	0.14918936	0.19861288	0.23317985	NA	0.14495	0.135712	0.083508	0.067749	NA
9/21/12 21:00	0	0	0.1244382	0.14918936	0.19861288	0.23317985	NA	0.14437	0.135712	0.083508	0.067749	NA
9/21/12 21:05	0	0	0.1244382	0.14918936	0.19861288	0.23317985	NA	0.14495	0.135712	0.083508	0.067749	NA
9/21/12 21:10	0	0	0.1244382	0.14918936	0.19861288	0.23317985	NA	0.14495	0.135712	0.083508	0.067749	NA
9/21/12 21:15	0	0	0.1244382	0.14918936	0.19861288	0.23317985	NA	0.14437	0.135712	0.083508	0.067749	NA
9/21/12 21:20	0	0	0.1244382	0.14918936	0.19861288	0.23317985	NA	0.14437	0.135712	0.084055	0.067749	NA
9/21/12 21:25	0	0	0.1244382	0.14918936	0.19861288	0.23317985	NA	0.14437	0.135712	0.083508	0.067749	NA
9/21/12 21:30	0	0	0.1244382	0.14918936	0.19861288	0.23317985	NA	0.14437	0.135712	0.083508	0.067749	NA
9/21/12 21:35	0	0	0.1244382	0.14918936	0.19861288	0.23317985	NA	0.14437	0.135712	0.083508	0.067749	NA
9/21/12 21:40	0	0	0.1244382	0.14918936	0.19861288	0.23317985	NA	0.14437	0.135712	0.083508	0.067749	NA
9/21/12 21:45	0	0	0.1244382	0.14918936	0.19861288	0.23317985	NA	0.14437	0.135712	0.083508	0.067749	NA
9/21/12 21:50	0	0	0.1244382	0.14918936	0.19861288	0.23317985	NA	0.14437	0.135712	0.083508	0.067749	NA
9/21/12 21:55	0	0	0.1244382	0.14918936	0.19861288	0.23147302	NA	0.14437	0.135712	0.083508	0.067749	NA
9/21/12 22:00	0	0	0.1244382	0.14918936	0.19861288	0.23317985	NA	0.14437	0.135712	0.084055	0.067749	NA
9/21/12 22:05	0	0	0.1244382	0.14918936	0.19861288	0.23317985	NA	0.14437	0.135712	0.083508	0.067749	NA
9/21/12 22:10	0	0	0.1244382	0.14918936	0.19861288	0.23317985	NA	0.14437	0.135712	0.083508	0.067749	NA
9/21/12 22:15	0	0	0.1244382	0.14918936	0.19861288	0.23317985	NA	0.14437	0.135712	0.083508	0.067749	NA
9/21/12 22:20	0	0	0.1244382	0.14918936	0.19861288	0.23147302	NA	0.14437	0.135712	0.083508	0.067749	NA
9/21/12 22:25	0	0	0.1244382	0.14918936	0.19861288	0.23317985	NA	0.14437	0.135712	0.083508	0.067749	NA
9/21/12 22:30	0	0	0.1244382	0.14918936	0.19861288	0.23317985	NA	0.14437	0.135712	0.083508	0.067749	NA
9/21/12 22:35	0	0	0.1244382	0.14918936	0.19861288	0.23317985	NA	0.14437	0.135712	0.083508	0.067749	NA
9/21/12 22:40	0	0	0.1244382	0.14918936	0.19861288	0.23317985	NA	0.14437	0.135712	0.083508	0.067749	NA
9/21/12 22:45	0	0	0.1244382	0.14918936	0.19861288	0.23317985	NA	0.143791	0.135712	0.083508	0.067749	NA
9/21/12 22:50	0	0	0.1244382	0.14918936	0.19861288	0.23317985	NA	0.14437	0.135712	0.083508	0.06721	NA
9/21/12 22:55	0	0	0.1244382	0.14918936	0.19861288	0.23147302	NA	0.14437	0.135712	0.083508	0.06721	NA
9/21/12 23:00	0	0	0.1244382	0.14918936	0.19861288	0.23317985	NA	0.143791	0.135137	0.083508	0.06721	NA
9/21/12 23:05	0	0	0.1244382	0.14918936	0.19861288	0.23317985	NA	0.14437	0.135712	0.083508	0.06721	NA
9/21/12 23:10	0	0	0.1244382	0.14918936	0.19861288	0.23147302	NA	0.14437	0.135712	0.083508	0.06721	NA
9/21/12 23:15	0	0	0.1244382	0.14918936	0.19861288	0.23317985	NA	0.14437	0.135712	0.084055	0.06721	NA
9/21/12 23:20	0	0	0.1244382	0.14918936	0.19861288	0.23317985	NA	0.14437	0.135712	0.083508	0.06721	NA
9/21/12 23:25	0	0	0.1244382	0.14918936	0.19861288	0.23317985	NA	0.143791	0.135712	0.083508	0.06721	NA
9/21/12 23:30	0	0	0.1244382	0.14918936	0.19861288	0.23317985	NA	0.143791	0.135712	0.083508	0.06721	NA
9/21/12 23:35	0	0	0.1244382	0.14918936	0.19861288	0.23317985	NA	0.143791	0.135712	0.083508	0.06721	NA
9/21/12 23:40	0	0	0.1244382	0.14918936	0.19861288	0.23147302	NA	0.143791	0.135712	0.083508	0.06721	NA
9/21/12 23:45	0	0	0.1244382	0.14918936	0.19861288	0.23147302	NA	0.143791	0.135712	0.083508	0.06721	NA
9/21/12 23:50	0	0	0.1244382	0.14918936	0.19861288	0.23147302	NA	0.143791	0.135712	0.083508	0.06721	NA
9/21/12 23:55	0	0	0.1244382	0.14918936	0.19861288	0.23147302	NA	0.143791	0.135712	0.083508	0.06721	NA
9/22/12 0:00	0	0	0.1244382	0.14918936	0.19861288	0.23147302	NA	0.143791	0.135712	0.083508	0.06721	NA
9/22/12 0:05	0	0	0.1244382	0.14918936	0.19861288	0.23317985	NA	0.143791	0.135712	0.084055	0.06721	NA
9/22/12 0:10	0	0	0.1244382	0.14918936	0.19861288	0.23147302	NA	0.143791	0.135712	0.083508	0.06721	NA
9/22/12 0:15	0	0	0.1244382	0.14918936	0.19861288	0.23147302	NA	0.143791	0.135712	0.083508	0.06721	NA
9/22/12 0:20	0	0	0.1244382	0.14918936	0.19861288	0.23147302	NA	0.143791	0.135712	0.084055	0.06721	NA
9/22/12 0:25	0	0	0.1244382	0.15060751	0.19861288	0.23147302	NA	0.143791	0.135137	0.083508	0.06721	NA
9/22/12 0:30	0	0	0.1244382	0.14918936	0.19861288	0.23317985	NA	0.143791	0.135137	0.083508	0.06721	NA
9/22/12 0:35	0	0	0.1244382	0.14918936	0.19861288	0.23147302	NA	0.143791	0.135712	0.083508	0.06721	NA
9/22/12 0:40	0	0	0.1244382	0.14918936	0.19861288	0.23147302	NA	0.143791	0.135712	0.083508	0.06721	NA
9/22/12 0:45	0	0	0.1244382	0.15060751	0.19861288	0.23147302	NA	0.143791	0.135712	0.083508	0.06721	NA
9/22/12 0:50	0	0	0.1244382	0.15060751	0.19861288	0.23147302	NA	0.143212	0.135712	0.083508	0.066671	NA
9/22/12 0:55	0	0	0.1244382	0.14918936	0.19861288	0.23147302	NA	0.143791	0.135712	0.083508	0.066671	NA
9/22/12 1:00	0	0	0.1244382	0.14918936	0.19861288	0.23317985	NA	0.143791	0.135712	0.083508	0.066671	NA
9/22/12 1:05	0	0	0.1244382	0.14918936	0.19861288	0.23147302	NA	0.143791	0.135712	0.083508	0.066671	NA
9/22/12 1:10	0	0	0.1244382	0.14918936	0.19861288	0.23147302	NA	0.143791	0.135137	0.083508	0.06721	NA
9/22/12 1:15	0	0	0.1244382	0.15060751	0.19861288	0.23147302	NA	0.143212	0.135137	0.083508	0.066671	NA
9/22/12 1:20	0	0	0.1244382	0.15060751	0.19861288	0.23147302	NA	0.143791	0.135137	0.083508	0.066671	NA
9/22/12 1:25	0	0	0.1244382	0.14918936	0.19861288	0.23147302	NA	0.143791	0.135137	0.083508	0.066671	NA
9/22/12 1:30	0	0	0.1244382	0.15060751	0.19861288	0.23147302	NA	0.143791	0.135137	0.083508	0.066671	NA
9/22/12 1:35	0	0	0.1244382	0.15060751	0.19861288	0.23147302	NA	0.143791	0.135137	0.083508	0.066671	NA
9/22/12 1:40	0	0	0.1244382	0.15060751	0.19861288	0.23147302	NA	0.143791	0.135137	0.083508	0.066671	NA
9/22/12 1:45	0	0	0.1244382	0.15060751	0.19861288	0.23147302	NA	0.143212	0.135137	0.083508	0.066671	NA
9/22/12 1:50	0	0	0.1244382	0.15060751	0.19861288	0.23147302	NA	0.143791	0.135137	0.084055	0.066671	NA
9/22/12 1:55	0	0	0.1244382	0.14918936	0.19861288	0.23147302	NA	0.143791	0.135712	0.083508	0.066671	NA
9/22/12 2:00	0	0	0.1244382	0.15060751	0.19861288	0.23147302	NA	0.143791	0.135137	0.083508	0.066671	NA
9/22/12 2:05	0	0	0.1244382	0.15060751	0.19861288	0.23147302	NA	0.143791	0.135137	0.083508	0.066671	NA
9/22/12 2:10	0	0	0.1244382	0.15060751	0.19861288	0.23147302	NA	0.143791	0.135712	0.083508	0.066671	NA
9/22/12 2:15	0	0	0.1244382	0.14918936	0.19861288	0.23147302	NA	0.143791	0.135137	0.083508	0.066671	NA
9/22/12 2:20	0	0	0.1244382	0.15060751	0.19861288	0.23147302	NA	0.143791	0.135137	0.083508	0.066671	NA
9/22/12 2:25	0	0	0.1244382	0.15060751	0.19861288	0.23147302	NA	0.143791	0.135137	0.083508	0.066671	NA
9/22/12 2:30	0	0	0.1244382	0.15060751	0.19861288	0.23147302	NA	0.143791	0.135137	0.083508	0.066671	NA
9/22/12 2:35	0	0	0.1244382	0.15060751	0.19861288	0.23147302	NA	0.143791	0.135137	0.083508	0.066671	NA
9/22/12 2:40	0	0	0.1244382	0.15060751	0.19861288	0.23147302	NA	0.143791	0.135137	0.084055	0.066671	NA
9/22/12 2:45	0	0	0.1244382	0.15060751	0.19861288	0.23147302	NA	0.143791	0.135137	0.083508	0.066671	NA
9/22/12 2:50	0	0	0.1244382	0.15060751	0.19861288	0.23147302	NA	0.143791	0.135137	0.083508	0.066671	NA
9/22/12 2:55	0	0	0.1244382	0.15060751	0.19861288	0.23147302	NA	0.143791	0.135137	0.083508	0.066671	NA
9/22/12 3:00	0	0	0.1244382	0.15060751	0.19861288	0.23147302	NA	0.143791	0.135137	0.083508	0.066671	NA
9/22/12 3:05	0	0	0.1244382	0.15060751	0.19861288	0.23147302	NA	0.143791	0.135137	0.083508	0.066671	NA
9/22/12 3:10	0	0	0.1244382	0.15060751	0.19861288	0.23147302	NA	0.143791	0.135137	0.083508	0.066671	NA
9/22/12 3:15	0	0	0.1244382	0.15060751	0.19861288	0.23147302	NA	0.143791	0.135137	0.083508	0.066671	NA
9/22/12 3:20	0	0	0.1244382	0.15060751	0.19861288	0.23147302	NA	0.143791	0.135137	0.083508	0.066671	NA
9/22/12 3:25	0	0	0.1244382	0.15060751	0.19861288	0.23147302	NA	0.143791	0.135137	0.083508	0.066671	NA
9/22/12 3:30	0	0	0.1244382	0.15060751	0.19861288	0.23147302	NA	0.143791	0.135137	0.083508	0.066671	NA
9/22/12 3:35	0	0	0.1244382	0.15060751	0.19861288	0.23147302	NA	0.143212	0.135137	0.083508	0.066671	NA
9/22/12 3:40	0	0	0.1244382	0.15060751	0.19861288	0.23147302	NA	0.143212	0.135137	0.083508	0.066671	NA
9/22/12 3:45	0	0	0.1244382	0.15060751	0.19861288	0.23147302	NA	0.143791	0.135137	0.083508	0.066671	NA
9/22/12 3:50	0	0	0.1244382	0.15060751	0.19861288	0.23147302	NA	0.143791	0.135137	0.083508	0.066671	NA
9/22/12 3:55	0	0	0.1244382	0.15060751	0.19861288	0.23147302	NA	0.143791	0.135137	0.083508	0.066671	NA
9/22/12 4:00	0	0	0.1244382	0.15060751	0.19861288	0.23147302	NA	0.143212	0.135137	0.083508	0.066671	NA
9/22/12 4:05	0	0	0.1244382	0.15060751	0.19861288	0.23147302	NA	0.143791	0.135137	0.083508	0.066671	NA
9/22/12 4:10	0	0	0.1244382	0.15060751	0.19861288	0.23147302	NA	0.143212	0.135137	0.084055	0.066671	NA
9/22/12 4:15	0	0	0.1244382	0.15060751	0.19861288	0.23147302	NA	0.143212	0.135137	0.084055	0.066671	NA
9/22/12 4:20	0	0	0.1244382	0.15060751	0.19861288	0.23147302	NA	0.143791	0.135137	0.083508	0.066671	NA
9/22/12 4:25	0	0	0.1244382	0.15060751	0.19861288	0.23147302	NA	0.143212	0.135137	0.083508	0.066133	NA
9/22/12 4:30	0	0	0.1244382	0.15060751	0.19861288	0.23147302	NA	0.143212	0.135137	0.083508	0.066671	NA
9/22/12 4:35	0	0	0.1244382	0.15060751	0.19861288	0.23147302	NA	0.143212	0.135137	0.083508	0.066133	NA
9/22/12 4:40	0	0	0.1244382	0.15060751	0.19861288	0.23147302	NA	0.143212	0.135137	0.083508	0.066671	NA
9/22/12 4:45	0	0	0.1244382	0.15060751	0.19861288	0.23147302	NA	0.143791	0.134563	0.083508	0.066133	NA
9/22/12 4:50	0	0	0.1244382	0.15060751	0.19861288	0.23147302	NA	0.143212	0.135137	0.083508	0.066133	NA
9/22/12 4:55	0	0	0.1244382	0.15060751	0.19861288	0.23147302	NA	0.143212	0.135137	0.083508	0.066133	NA
9/22/12 5:00	0	0	0.1244382	0.15060751	0.19861288	0.23147302	NA	0.143212	0.135137	0.083508	0.066133	NA
9/22/12 5:05	0	0	0.1244382	0.15060751	0.19861288	0.23147302	NA	0.143791	0.135137	0.084055	0.066133	NA
9/22/12 5:10	0	0	0.1244382	0.15060751	0.19861288	0.23147302	NA	0.143212	0.135137	0.083508	0.066133	NA
9/22/12 5:15	0	0	0.1244382	0.15060751	0.19861288	0.23147302	NA	0.143212	0.135137	0.083508	0.066133	NA
9/22/12 5:20	0	0	0.1244382	0.15060751	0.19861288	0.23147302	NA	0.143212	0.135137	0.083508	0.066133	NA
9/22/12 5:25	0	0	0.1244382	0.15060751	0.19861288	0.23147302	NA	0.143212	0.135137	0.083508	0.066133	NA
9/22/12 5:30	0	0	0.1244382	0.15060751	0.19861288	0.23147302	NA	0.143212	0.135137	0.083508	0.066133	NA
9/22/12 5:35	0	0	0.1244382	0.15060751	0.19861288	0.23147302	NA	0.143212	0.135137	0.083508	0.066133	NA
9/22/12 5:40	0	0	0.1244382	0.15060751	0.19861288	0.23147302	NA	0.142633	0.135137	0.083508	0.066133	NA
9/22/12 5:45	0	0	0.1244382	0.15060751	0.20020038	0.23147302	NA	0.143212	0.135137	0.083508	0.066133	NA
9/22/12 5:50	0	0	0.1244382	0.15060751	0.19861288	0.23147302	NA	0.143212	0.135137	0.083508	0.066133	NA
9/22/12 5:55	0	0	0.1244382	0.15060751	0.19861288	0.23147302	NA	0.143212	0.134563	0.083508	0.066133	NA
9/22/12 6:00	0	0	0.1244382	0.15060751	0.19861288	0.23147302	NA	0.143212	0.135137	0.083508	0.066133	NA
9/22/12 6:05	0	0	0.1244382	0.15060751	0.19861288	0.23147302	NA	0.142633	0.135137	0.083508	0.066133	NA
9/22/12 6:10	0	0	0.1244382	0.15060751	0.19861288	0.23147302	NA	0.143212	0.134563	0.083508	0.066133	NA
9/22/12 6:15	0	0	0.1244382	0.15060751	0.19861288	0.23147302	NA	0.143212	0.134563	0.083508	0.066133	NA
9/22/12 6:20	0	0	0.1244382	0.15060751	0.19861288	0.23147302	NA	0.143212	0.135137	0.083508	0.065595	NA
9/22/12 6:25	0	0	0.1244382	0.15060751	0.19861288	0.23147302	NA	0.143212	0.134563	0.083508	0.066133	NA
9/22/12 6:30	0	0	0.1244382	0.15060751	0.19861288	0.23147302	NA	0.143212	0.135137	0.083508	0.065595	NA
9/22/12 6:35	0	0	0.1244382	0.15060751	0.19861288	0.23147302	NA	0.142633	0.135137	0.083508	0.066133	NA
9/22/12 6:40	0	0	0.1244382	0.15060751	0.19861288	0.23147302	NA	0.142633	0.135137	0.083508	0.065595	NA
9/22/12 6:45	0	0	0.1244382	0.15060751	0.19861288	0.23147302	NA	0.142633	0.135137	0.083508	0.065595	NA
9/22/12 6:50	0	0	0.1244382	0.15060751	0.19861288	0.23147302	NA	0.143212	0.135137	0.083508	0.065595	NA
9/22/12 6:55	0	0	0.1244382	0.15060751	0.19861288	0.23147302	NA	0.142633	0.135137	0.083508	0.065595	NA
9/22/12 7:00	0	0	0.1244382	0.15060751	0.20020038	0.23147302	NA	0.142633	0.135137	0.083508	0.066133	NA
9/22/12 7:05	0	0	0.1244382	0.15060751	0.19861288	0.23147302	NA	0.143212	0.134563	0.083508	0.065595	NA
9/22/12 7:10	0	0	0.1244382	0.15060751	0.19861288	0.23147302	NA	0.142633	0.135137	0.083508	0.065595	NA
9/22/12 7:15	0	0	0.1244382	0.15060751	0.19861288	0.23147302	NA	0.142633	0.135137	0.083508	0.065595	NA
9/22/12 7:20	0	0	0.1244382	0.15060751	0.19861288	0.23147302	NA	0.143212	0.135137	0.083508	0.065595	NA
9/22/12 7:25	0	0	0.1244382	0.15060751	0.19861288	0.23147302	NA	0.142633	0.135137	0.083508	0.065595	NA
9/22/12 7:30	0	0	0.1244382	0.15060751	0.20020038	0.23147302	NA	0.143212	0.134563	0.083508	0.065595	NA
9/22/12 7:35	0	0	0.1244382	0.15060751	0.19861288	0.23147302	NA	0.143212	0.135137	0.083508	0.065595	NA
9/22/12 7:40	0	0	0.1244382	0.15060751	0.19861288	0.23147302	NA	0.142633	0.135137	0.083508	0.065595	NA
9/22/12 7:45	0	0	0.1244382	0.15060751	0.19861288	0.23147302	NA	0.142633	0.135137	0.083508	0.065595	NA
9/22/12 7:50	0	0	0.1257759	0.15060751	0.19861288	0.23147302	NA	0.142633	0.135137	0.083508	0.065595	NA
9/22/12 7:55	0	0	0.1244382	0.15060751	0.19861288	0.23147302	NA	0.142633	0.135137	0.083508	0.065595	NA
9/22/12 8:00	0	0	0.1244382	0.15060751	0.19861288	0.23147302	NA	0.143212	0.135137	0.083508	0.065595	NA
9/22/12 8:05	0	0	0.1244382	0.15060751	0.19861288	0.23147302	NA	0.142633	0.135137	0.083508	0.065595	NA
9/22/12 8:10	0	0	0.1244382	0.15060751	0.19861288	0.23147302	NA	0.143212	0.135137	0.083508	0.065595	NA
9/22/12 8:15	0	0	0.1244382	0.15060751	0.19861288	0.23147302	NA	0.143212	0.135137	0.083508	0.065595	NA
9/22/12 8:20	0	0	0.1244382	0.15060751	0.19861288	0.23147302	NA	0.142633	0.134563	0.083508	0.065595	NA
9/22/12 8:25	0	0	0.1244382	0.15060751	0.19861288	0.23147302	NA	0.143212	0.134563	0.083508	0.065595	NA
9/22/12 8:30	0	0	0.1244382	0.15060751	0.19861288	0.23147302	NA	0.142633	0.134563	0.083508	0.065595	NA
9/22/12 8:35	0	0	0.1244382	0.15060751	0.19861288	0.23147302	NA	0.143212	0.135137	0.083508	0.065595	NA
9/22/12 8:40	0	0	0.1244382	0.14918936	0.19861288	0.23147302	NA	0.142633	0.135137	0.083508	0.065595	NA
9/22/12 8:45	0	0	0.1244382	0.14918936	0.19861288	0.23147302	NA	0.143212	0.135137	0.083508	0.065595	NA
9/22/12 8:50	0	0	0.1244382	0.14918936	0.19861288	0.23147302	NA	0.143212	0.134563	0.083508	0.065595	NA
9/22/12 8:55	0	0	0.1244382	0.14918936	0.19861288	0.23147302	NA	0.143212	0.134563	0.083508	0.065595	NA
9/22/12 9:00	0	0	0.1244382	0.14918936	0.19861288	0.23147302	NA	0.143212	0.134563	0.083508	0.065595	NA
9/22/12 9:05	0	0	0.1244382	0.14918936	0.19861288	0.23147302	NA	0.143212	0.134563	0.083508	0.065595	NA
9/22/12 9:10	0	0	0.1244382	0.14918936	0.19861288	0.23147302	NA	0.142633	0.134563	0.083508	0.065595	NA
9/22/12 9:15	0	0	0.1244382	0.14918936	0.19861288	0.23147302	NA	0.142633	0.133988	0.083508	0.065595	NA
9/22/12 9:20	0	0	0.1231047	0.14918936	0.19703098	0.2297725	NA	0.143212	0.134563	0.083508	0.065595	NA
9/22/12 9:25	0	0	0.1231047	0.14918936	0.19703098	0.2297725	NA	0.142633	0.134563	0.083508	0.065595	NA
9/22/12 9:30	0	0	0.1231047	0.14918936	0.19703098	0.2297725	NA	0.142633	0.133988	0.083508	0.065595	NA
9/22/12 9:35	0	0	0.1231047	0.14777588	0.19703098	0.23147302	NA	0.142633	0.133988	0.083508	0.065595	NA
9/22/12 9:40	0	0	0.1217755	0.14777588	0.19703098	0.2297725	NA	0.142633	0.133988	0.083508	0.065595	NA
9/22/12 9:45	0	0	0.1217755	0.14777588	0.19545466	0.2297725	NA	0.142633	0.133988	0.083508	0.065595	NA
9/22/12 9:50	0	0	0.1217755	0.14777588	0.19545466	0.2297725	NA	0.142633	0.133988	0.083508	0.065595	NA
9/22/12 9:55	0	0	0.1217755	0.14777588	0.19545466	0.2297725	NA	0.142633	0.133988	0.083508	0.065595	NA
9/22/12 10:00	0	0	0.1217755	0.14636705	0.19545466	0.2297725	NA	0.142633	0.133414	0.083508	0.065595	NA
9/22/12 10:05	0	0	0.1204505	0.14636705	0.19545466	0.23147302	NA	0.142633	0.133414	0.08296	0.065595	NA
9/22/12 10:10	0	0	0.1204505	0.14636705	0.19545466	0.2297725	NA	0.142633	0.133414	0.08296	0.065595	NA
9/22/12 10:15	0	0	0.1204505	0.14636705	0.19545466	0.23147302	NA	0.142633	0.133414	0.08296	0.065595	NA
9/22/12 10:20	0	0	0.1204505	0.14636705	0.19545466	0.2297725	NA	0.142633	0.133414	0.08296	0.065595	NA
9/22/12 10:25	0	0	0.1204505	0.14636705	0.19388388	0.2297725	NA	0.142055	0.133414	0.08296	0.065595	NA
9/22/12 10:30	0	0	0.1204505	0.14496284	0.19388388	0.2297725	NA	0.142633	0.133414	0.08296	0.065595	NA
9/22/12 10:35	0	0	0.1204505	0.14496284	0.19388388	0.2297725	NA	0.142633	0.132841	0.08296	0.065595	NA
9/22/12 10:40	0	0	0.1204505	0.14496284	0.19388388	0.2297725	NA	0.142633	0.132841	0.08296	0.065057	NA
9/22/12 10:45	0	0	0.1204505	0.14496284	0.19388388	0.2297725	NA	0.142055	0.132841	0.08296	0.065057	NA
9/22/12 10:50	0	0	0.1191297	0.14496284	0.19388388	0.2297725	NA	0.142055	0.132841	0.082413	0.065057	NA
9/22/12 10:55	0	0	0.1191297	0.14356323	0.19388388	0.2297725	NA	0.142055	0.132841	0.082413	0.065057	NA
9/22/12 11:00	0	0	0.1191297	0.14356323	0.19388388	0.2297725	NA	0.142055	0.132267	0.082413	0.065057	NA
9/22/12 11:05	0	0	0.1191297	0.14356323	0.19231861	0.2297725	NA	0.142055	0.132267	0.082413	0.065057	NA
9/22/12 11:10	0	0	0.1191297	0.14356323	0.19231861	0.2297725	NA	0.142055	0.132267	0.08296	0.065057	NA
9/22/12 11:15	0	0	0.117813	0.14356323	0.19231861	0.2297725	NA	0.141477	0.132267	0.082413	0.065595	NA
9/22/12 11:20	0	0	0.117813	0.14356323	0.19231861	0.2297725	NA	0.141477	0.132267	0.082413	0.065057	NA
9/22/12 11:25	0	0	0.1191297	0.14356323	0.19231861	0.2297725	NA	0.141477	0.132267	0.082413	0.065057	NA
9/22/12 11:30	0	0	0.117813	0.14356323	0.19231861	0.2297725	NA	0.141477	0.132267	0.082413	0.065057	NA
9/22/12 11:35	0	0	0.117813	0.14356323	0.19231861	0.2297725	NA	0.141477	0.132267	0.082413	0.065057	NA
9/22/12 11:40	0	0	0.117813	0.14356323	0.19231861	0.2297725	NA	0.141477	0.131694	0.082413	0.065057	NA
9/22/12 11:45	0	0	0.117813	0.14216819	0.19075882	0.2297725	NA	0.141477	0.131694	0.082413	0.065057	NA
9/22/12 11:50	0	0	0.117813	0.14216819	0.19075882	0.2297725	NA	0.141477	0.131694	0.082413	0.065057	NA
9/22/12 11:55	0	0	0.117813	0.14216819	0.19075882	0.2297725	NA	0.141477	0.131694	0.082413	0.065057	NA
9/22/12 12:00	0	0	0.117813	0.14216819	0.19075882	0.2297725	NA	0.141477	0.131694	0.082413	0.065057	NA
9/22/12 12:05	0	0	0.117813	0.14216819	0.19075882	0.22807825	NA	0.141477	0.131694	0.082413	0.065057	NA
9/22/12 12:10	0	0	0.117813	0.14216819	0.19075882	0.22807825	NA	0.140899	0.131694	0.082413	0.065057	NA
9/22/12 12:15	0	0	0.117813	0.14216819	0.19075882	0.2297725	NA	0.140899	0.131694	0.082413	0.065057	NA
9/22/12 12:20	0	0	0.117813	0.14216819	0.19075882	0.2297725	NA	0.140899	0.131694	0.082413	0.065057	NA
9/22/12 12:25	0	0	0.117813	0.14216819	0.19075882	0.2297725	NA	0.141477	0.131694	0.082413	0.065057	NA
9/22/12 12:30	0	0	0.117813	0.14216819	0.19075882	0.2297725	NA	0.140899	0.131121	0.082413	0.065057	NA
9/22/12 12:35	0	0	0.117813	0.1407777	0.19075882	0.2297725	NA	0.140899	0.131694	0.082413	0.065057	NA
9/22/12 12:40	0	0	0.1165005	0.1407777	0.19075882	0.2297725	NA	0.140899	0.131694	0.082413	0.065057	NA
9/22/12 12:45	0	0	0.117813	0.1407777	0.19075882	0.2297725	NA	0.140899	0.131694	0.082413	0.065057	NA
9/22/12 12:50	0	0	0.1165005	0.1407777	0.19075882	0.2297725	NA	0.140899	0.131121	0.082413	0.065057	NA
9/22/12 12:55	0	0	0.117813	0.1407777	0.19075882	0.22807825	NA	0.140899	0.131121	0.082413	0.065057	NA
9/22/12 13:00	0	0	0.1165005	0.1407777	0.18920448	0.22807825	NA	0.140899	0.131121	0.082413	0.065057	NA
9/22/12 13:05	0	0	0.1165005	0.1407777	0.18920448	0.22807825	NA	0.140899	0.131121	0.082413	0.065057	NA
9/22/12 13:10	0	0	0.1165005	0.1407777	0.18920448	0.22807825	NA	0.140899	0.131121	0.082413	0.065057	NA
9/22/12 13:15	0	0	0.1165005	0.1407777	0.18920448	0.22807825	NA	0.140899	0.131121	0.082413	0.065057	NA
9/22/12 13:20	0	0	0.1165005	0.13939173	0.18920448	0.22807825	NA	0.140899	0.131121	0.082413	0.065057	NA
9/22/12 13:25	0	0	0.1165005	0.13939173	0.18920448	0.22807825	NA	0.140322	0.130549	0.081866	0.065057	NA
9/22/12 13:30	0	0	0.1165005	0.13939173	0.18920448	0.22807825	NA	0.140322	0.130549	0.082413	0.065057	NA
9/22/12 13:35	0	0	0.1165005	0.13939173	0.18920448	0.22807825	NA	0.140322	0.131121	0.082413	0.065057	NA
9/22/12 13:40	0	0	0.1165005	0.13939173	0.18920448	0.22807825	NA	0.140322	0.131121	0.082413	0.065057	NA
9/22/12 13:45	0	0	0.1165005	0.13939173	0.18920448	0.22807825	NA	0.140322	0.130549	0.081866	0.065057	NA
9/22/12 13:50	0	0	0.1165005	0.13939173	0.18765556	0.22807825	NA	0.140322	0.130549	0.081866	0.065057	NA
9/22/12 13:55	0	0	0.1165005	0.13939173	0.18765556	0.22807825	NA	0.140322	0.130549	0.081866	0.065057	NA
9/22/12 14:00	0	0	0.1165005	0.13939173	0.18765556	0.22807825	NA	0.140322	0.130549	0.081866	0.064519	NA
9/22/12 14:05	0	0	0.1165005	0.13939173	0.18765556	0.22807825	NA	0.140322	0.130549	0.081866	0.065057	NA
9/22/12 14:10	0	0	0.1165005	0.13939173	0.18765556	0.22807825	NA	0.140322	0.130549	0.082413	0.065057	NA
9/22/12 14:15	0	0	0.1165005	0.13939173	0.18765556	0.22807825	NA	0.140322	0.130549	0.081866	0.064519	NA
9/22/12 14:20	0	0	0.1165005	0.13939173	0.18765556	0.22807825	NA	0.140322	0.130549	0.081866	0.065057	NA
9/22/12 14:25	0	0	0.1165005	0.13801027	0.18765556	0.22807825	NA	0.140322	0.129977	0.081866	0.064519	NA
9/22/12 14:30	0	0	0.1165005	0.13801027	0.18765556	0.22807825	NA	0.139744	0.130549	0.081866	0.065057	NA
9/22/12 14:35	0	0	0.1165005	0.13801027	0.18765556	0.22807825	NA	0.140322	0.129977	0.081866	0.064519	NA
9/22/12 14:40	0	0	0.1165005	0.13801027	0.18765556	0.22807825	NA	0.139744	0.129977	0.081866	0.064519	NA
9/22/12 14:45	0	0	0.1165005	0.13801027	0.18765556	0.22807825	NA	0.139744	0.129977	0.081866	0.064519	NA
9/22/12 14:50	0	0	0.1165005	0.13801027	0.18765556	0.22807825	NA	0.139744	0.129977	0.081866	0.064519	NA
9/22/12 14:55	0	0	0.1165005	0.13801027	0.18765556	0.22807825	NA	0.139744	0.129977	0.081866	0.064519	NA
9/22/12 15:00	0	0	0.1165005	0.13801027	0.18765556	0.22807825	NA	0.139744	0.129977	0.081866	0.064519	NA
9/22/12 15:05	0	0	0.1165005	0.13801027	0.18765556	0.22807825	NA	0.139744	0.129977	0.081866	0.064519	NA
9/22/12 15:10	0	0	0.1165005	0.13663328	0.18765556	0.22807825	NA	0.139744	0.129405	0.081866	0.064519	NA
9/22/12 15:15	0	0	0.1165005	0.13663328	0.18765556	0.22807825	NA	0.139744	0.129977	0.081866	0.064519	NA
9/22/12 15:20	0	0	0.1165005	0.13663328	0.18765556	0.22807825	NA	0.139744	0.129405	0.081866	0.064519	NA
9/22/12 15:25	0	0	0.1165005	0.13663328	0.18765556	0.22807825	NA	0.139744	0.129977	0.081866	0.064519	NA
9/22/12 15:30	0	0	0.1165005	0.13663328	0.18765556	0.22807825	NA	0.139744	0.129405	0.081866	0.064519	NA
9/22/12 15:35	0	0	0.1165005	0.13663328	0.18765556	0.22807825	NA	0.139744	0.129405	0.081866	0.064519	NA
9/22/12 15:40	0	0	0.1165005	0.13663328	0.18611202	0.22807825	NA	0.139167	0.129405	0.081866	0.064519	NA
9/22/12 15:45	0	0	0.1165005	0.13663328	0.18611202	0.22807825	NA	0.139167	0.129405	0.081866	0.064519	NA
9/22/12 15:50	0	0	0.1165005	0.13663328	0.18611202	0.22807825	NA	0.139167	0.129405	0.081866	0.064519	NA
9/22/12 15:55	0	0	0.1165005	0.13663328	0.18611202	0.22807825	NA	0.139167	0.129405	0.081319	0.064519	NA
9/22/12 16:00	0	0	0.1165005	0.13663328	0.18611202	0.22807825	NA	0.139167	0.129405	0.081866	0.063982	NA
9/22/12 16:05	0	0	0.1165005	0.13663328	0.18611202	0.22807825	NA	0.139167	0.128833	0.081866	0.064519	NA
9/22/12 16:10	0	0	0.1165005	0.13663328	0.18611202	0.22807825	NA	0.139167	0.129405	0.081866	0.064519	NA
9/22/12 16:15	0	0	0.1165005	0.13663328	0.18611202	0.22807825	NA	0.139167	0.129405	0.081319	0.064519	NA
9/22/12 16:20	0	0	0.1165005	0.13663328	0.18611202	0.22807825	NA	0.139167	0.129405	0.081866	0.064519	NA
9/22/12 16:25	0	0	0.1165005	0.13663328	0.18611202	0.22807825	NA	0.139167	0.129405	0.081319	0.063982	NA
9/22/12 16:30	0	0	0.1165005	0.13663328	0.18611202	0.22807825	NA	0.139167	0.129405	0.081319	0.063982	NA
9/22/12 16:35	0	0	0.1165005	0.13663328	0.18611202	0.22807825	NA	0.138591	0.129405	0.081319	0.063982	NA
9/22/12 16:40	0	0	0.1165005	0.13663328	0.18611202	0.22807825	NA	0.139167	0.128833	0.081866	0.063982	NA
9/22/12 16:45	0	0	0.1165005	0.13663328	0.18611202	0.22807825	NA	0.139167	0.129405	0.081866	0.063982	NA
9/22/12 16:50	0	0	0.1165005	0.13663328	0.18611202	0.22807825	NA	0.139167	0.129405	0.081319	0.063982	NA
9/22/12 16:55	0	0	0.1165005	0.13663328	0.18611202	0.22807825	NA	0.138591	0.128833	0.081319	0.063982	NA
9/22/12 17:00	0	0	0.1165005	0.13663328	0.18611202	0.22807825	NA	0.139167	0.129405	0.081319	0.063982	NA
9/22/12 17:05	0	0	0.1165005	0.13663328	0.18611202	0.22807825	NA	0.138591	0.129405	0.081866	0.063982	NA
9/22/12 17:10	0	0	0.1165005	0.13663328	0.18611202	0.22807825	NA	0.138591	0.128833	0.081319	0.063982	NA
9/22/12 17:15	0	0	0.1165005	0.13663328	0.18611202	0.22807825	NA	0.138591	0.128833	0.081319	0.063982	NA
9/22/12 17:20	0	0	0.1165005	0.13663328	0.18611202	0.22639024	NA	0.138591	0.129405	0.081319	0.063982	NA
9/22/12 17:25	0	0	0.1165005	0.13663328	0.18611202	0.22807825	NA	0.138591	0.128833	0.081866	0.063982	NA
9/22/12 17:30	0	0	0.1165005	0.13663328	0.18611202	0.22807825	NA	0.138591	0.128833	0.081866	0.063982	NA
9/22/12 17:35	0	0	0.1165005	0.13663328	0.18611202	0.22807825	NA	0.138591	0.128833	0.081319	0.063982	NA
9/22/12 17:40	0	0	0.1165005	0.13663328	0.18611202	0.22807825	NA	0.138591	0.128833	0.081866	0.063982	NA
9/22/12 17:45	0	0	0.1165005	0.13663328	0.18611202	0.22807825	NA	0.138591	0.129405	0.081319	0.063982	NA
9/22/12 17:50	0	0	0.1165005	0.13663328	0.18611202	0.22807825	NA	0.138014	0.128833	0.081866	0.063982	NA
9/22/12 17:55	0	0	0.1165005	0.13663328	0.18611202	0.22807825	NA	0.138591	0.128833	0.081319	0.063982	NA
9/22/12 18:00	0	0	0.1165005	0.13663328	0.18765556	0.22807825	NA	0.138591	0.128833	0.081866	0.063982	NA
9/22/12 18:05	0	0	0.1165005	0.13663328	0.18611202	0.22807825	NA	0.138014	0.128833	0.081319	0.063982	NA
9/22/12 18:10	0	0	0.1165005	0.13663328	0.18611202	0.22807825	NA	0.138591	0.128833	0.081319	0.063982	NA
9/22/12 18:15	0	0	0.1165005	0.13663328	0.18611202	0.22807825	NA	0.138014	0.128833	0.081866	0.063982	NA
9/22/12 18:20	0	0	0.1165005	0.13663328	0.18765556	0.22807825	NA	0.138014	0.128833	0.081866	0.063982	NA
9/22/12 18:25	0	0	0.1165005	0.13663328	0.18765556	0.22807825	NA	0.138014	0.128833	0.081319	0.063982	NA
9/22/12 18:30	0	0	0.1165005	0.13663328	0.18765556	0.22807825	NA	0.138591	0.128833	0.081319	0.063982	NA
9/22/12 18:35	0	0	0.1165005	0.13663328	0.18611202	0.22807825	NA	0.138014	0.128833	0.081319	0.063982	NA
9/22/12 18:40	0	0	0.1165005	0.13663328	0.18765556	0.22807825	NA	0.138591	0.128833	0.081319	0.063982	NA
9/22/12 18:45	0	0	0.1165005	0.13663328	0.18765556	0.22807825	NA	0.138591	0.128833	0.081319	0.063982	NA
9/22/12 18:50	0	0	0.1165005	0.13663328	0.18765556	0.22807825	NA	0.138014	0.128833	0.081319	0.063982	NA
9/22/12 18:55	0	0	0.1165005	0.13801027	0.18765556	0.22639024	NA	0.138014	0.129405	0.081319	0.063982	NA
9/22/12 19:00	0	0	0.1165005	0.13663328	0.18765556	0.22807825	NA	0.138014	0.128833	0.081319	0.063982	NA
9/22/12 19:05	0	0	0.1165005	0.13663328	0.18765556	0.22807825	NA	0.138014	0.128833	0.081319	0.063982	NA
9/22/12 19:10	0	0	0.1165005	0.13663328	0.18765556	0.22639024	NA	0.138591	0.128833	0.081319	0.063982	NA
9/22/12 19:15	0	0	0.1165005	0.13663328	0.18765556	0.22639024	NA	0.138014	0.128833	0.081319	0.063982	NA
9/22/12 19:20	0	0	0.1165005	0.13663328	0.18765556	0.22639024	NA	0.138014	0.128833	0.081319	0.063982	NA
9/22/12 19:25	0	0	0.1165005	0.13663328	0.18765556	0.22807825	NA	0.138014	0.128833	0.081866	0.063982	NA
9/22/12 19:30	0	0	0.1165005	0.13663328	0.18765556	0.22807825	NA	0.138014	0.128833	0.081866	0.063982	NA
9/22/12 19:35	0	0	0.1165005	0.13663328	0.18765556	0.22639024	NA	0.138014	0.129405	0.081319	0.063982	NA
9/22/12 19:40	0	0	0.1165005	0.13801027	0.18765556	0.22807825	NA	0.138014	0.129405	0.081866	0.063982	NA
9/22/12 19:45	0	0	0.1165005	0.13801027	0.18765556	0.22807825	NA	0.138014	0.128833	0.081866	0.063982	NA
9/22/12 19:50	0	0	0.1165005	0.13801027	0.18765556	0.22639024	NA	0.138014	0.128833	0.081319	0.063982	NA
9/22/12 19:55	0	0	0.1165005	0.13801027	0.18765556	0.22807825	NA	0.137438	0.129405	0.081866	0.063982	NA
9/22/12 20:00	0	0	0.1165005	0.13663328	0.18765556	0.22807825	NA	0.138014	0.128833	0.081866	0.063982	NA
9/22/12 20:05	0	0	0.1165005	0.13801027	0.18765556	0.22639024	NA	0.138014	0.128833	0.081319	0.063445	NA
9/22/12 20:10	0	0	0.1165005	0.13801027	0.18765556	0.22639024	NA	0.138014	0.129405	0.081866	0.063445	NA
9/22/12 20:15	0	0	0.1165005	0.13801027	0.18765556	0.22639024	NA	0.138014	0.128833	0.081319	0.063982	NA
9/22/12 20:20	0	0	0.1165005	0.13801027	0.18765556	0.22807825	NA	0.138014	0.129405	0.081319	0.063982	NA
9/22/12 20:25	0	0	0.1165005	0.13801027	0.18765556	0.22639024	NA	0.138014	0.129405	0.081866	0.063982	NA
9/22/12 20:30	0	0	0.1165005	0.13801027	0.18765556	0.22807825	NA	0.138014	0.129405	0.081866	0.063982	NA
9/22/12 20:35	0	0	0.1165005	0.13801027	0.18765556	0.22639024	NA	0.137438	0.128833	0.081319	0.063445	NA
9/22/12 20:40	0	0	0.1165005	0.13801027	0.18765556	0.22639024	NA	0.138014	0.128833	0.081319	0.063982	NA
9/22/12 20:45	0	0	0.1165005	0.13801027	0.18765556	0.22639024	NA	0.138014	0.128833	0.081319	0.063445	NA
9/22/12 20:50	0	0	0.1165005	0.13801027	0.18765556	0.22807825	NA	0.138014	0.129405	0.081866	0.063982	NA
9/22/12 20:55	0	0	0.1165005	0.13801027	0.18765556	0.22807825	NA	0.138014	0.128833	0.081866	0.063445	NA
9/22/12 21:00	2.032	2.032	0.1151922	0.13663328	0.18765556	0.22639024	NA	0.138014	0.129405	0.081866	0.063982	NA
9/22/12 21:05	0.254	0	0.1138879	0.13663328	0.18920448	0.22807825	NA	0.137438	0.128833	0.081866	0.063982	NA
9/22/12 21:10	0.254	0.508	0.1138879	0.13663328	0.18920448	0.22807825	NA	0.137438	0.129405	0.081866	0.063982	NA
9/22/12 21:15	0.254	0.254	0.1138879	0.13663328	0.18920448	0.22807825	NA	0.138014	0.129405	0.082413	0.063982	NA
9/22/12 21:20	0	0	0.1138879	0.13663328	0.18920448	0.22807825	NA	0.138014	0.128833	0.082413	0.064519	NA
9/22/12 21:25	0	0	0.1138879	0.13663328	0.18920448	0.22807825	NA	0.138014	0.128833	0.082413	0.063982	NA
9/22/12 21:30	0	0	0.1138879	0.13663328	0.18920448	0.22807825	NA	0.138014	0.128833	0.082413	0.064519	NA
9/22/12 21:35	0	0	0.1138879	0.13663328	0.18920448	0.22807825	NA	0.138591	0.129405	0.082413	0.064519	NA
9/22/12 21:40	0	0	0.1138879	0.13663328	0.18920448	0.22807825	NA	0.138591	0.129405	0.082413	0.064519	NA
9/22/12 21:45	0	0	0.1138879	0.13663328	0.18920448	0.22807825	NA	0.138591	0.128833	0.082413	0.064519	NA
9/22/12 21:50	0	0.254	0.1138879	0.13663328	0.18920448	0.22807825	NA	0.139167	0.128833	0.082413	0.063982	NA
9/22/12 21:55	0.254	0	0.1125877	0.13663328	0.18920448	0.22807825	NA	0.139167	0.128833	0.082413	0.064519	NA
9/22/12 22:00	0	0	0.1125877	0.13663328	0.19075882	0.22807825	NA	0.139167	0.128833	0.082413	0.064519	NA
9/22/12 22:05	0.254	0.254	0.1125877	0.13663328	0.19075882	0.22807825	NA	0.139167	0.128833	0.082413	0.064519	NA
9/22/12 22:10	0.508	0.508	0.1125877	0.13663328	0.19075882	0.22807825	NA	0.139744	0.128833	0.08296	0.064519	NA
9/22/12 22:15	0	0	0.1125877	0.13663328	0.19075882	0.22807825	NA	0.140322	0.128833	0.08296	0.064519	NA
9/22/12 22:20	0.254	0.254	0.1125877	0.13663328	0.19075882	0.22807825	NA	0.140899	0.128833	0.08296	0.064519	NA
9/22/12 22:25	0	0	0.1125877	0.13663328	0.19075882	0.22807825	NA	0.142055	0.128833	0.08296	0.064519	NA
9/22/12 22:30	0	0	0.1125877	0.13663328	0.19075882	0.22807825	NA	0.143791	0.128833	0.08296	0.064519	NA
9/22/12 22:35	0	0	0.1125877	0.13663328	0.19075882	0.22807825	NA	0.14669	0.128833	0.08296	0.064519	NA
9/22/12 22:40	0	0	0.1125877	0.13663328	0.19075882	0.22807825	NA	0.151345	0.129405	0.083508	0.064519	NA
9/22/12 22:45	0.254	0.254	0.1125877	0.13663328	0.19075882	0.22807825	NA	0.153679	0.128833	0.083508	0.064519	NA
9/22/12 22:50	0	0	0.1125877	0.13663328	0.19075882	0.22807825	NA	0.157189	0.129405	0.08296	0.064519	NA
9/22/12 22:55	0	0	0.1125877	0.13663328	0.19075882	0.22807825	NA	0.159535	0.129405	0.08296	0.064519	NA
9/22/12 23:00	0	0	0.1125877	0.13663328	0.19075882	0.22807825	NA	0.163062	0.129405	0.08296	0.064519	NA
9/22/12 23:05	0	0	0.1125877	0.13663328	0.19075882	0.22807825	NA	0.16542	0.128833	0.08296	0.064519	NA
9/22/12 23:10	0	0	0.1125877	0.13663328	0.19075882	0.22807825	NA	0.167782	0.129405	0.083508	0.064519	NA
9/22/12 23:15	0	0	0.1125877	0.13663328	0.19075882	0.22807825	NA	0.169557	0.129405	0.083508	0.064519	NA
9/22/12 23:20	0	0	0.1125877	0.13663328	0.19075882	0.22807825	NA	0.170742	0.129405	0.08296	0.064519	NA
9/22/12 23:25	0	0	0.1125877	0.13663328	0.19075882	0.22807825	NA	0.172521	0.129405	0.083508	0.064519	NA
9/22/12 23:30	0	0	0.1125877	0.13663328	0.19075882	0.22807825	NA	0.173709	0.129405	0.083508	0.064519	NA
9/22/12 23:35	0	0	0.1125877	0.13663328	0.19075882	0.22807825	NA	0.174898	0.129977	0.083508	0.064519	NA
9/22/12 23:40	0	0	0.1125877	0.13663328	0.19075882	0.22807825	NA	0.175492	0.129977	0.08296	0.064519	NA
9/22/12 23:45	0	0	0.1125877	0.13663328	0.19075882	0.22807825	NA	0.175492	0.129977	0.083508	0.064519	NA
9/22/12 23:50	0	0	0.1125877	0.13663328	0.19075882	0.22807825	NA	0.176683	0.129977	0.083508	0.064519	NA
9/22/12 23:55	0	0	0.1138879	0.13663328	0.19075882	0.22807825	NA	0.176683	0.130549	0.083508	0.064519	NA
9/23/12 0:00	0	0	0.1138879	0.13663328	0.19075882	0.22807825	NA	0.177279	0.129977	0.083508	0.064519	NA
9/23/12 0:05	0	0	0.1138879	0.13663328	0.19075882	0.22807825	NA	0.177279	0.130549	0.083508	0.064519	NA
9/23/12 0:10	0	0	0.1138879	0.13663328	0.19075882	0.2297725	NA	0.177875	0.130549	0.083508	0.064519	NA
9/23/12 0:15	0	0	0.1138879	0.13663328	0.19075882	0.2297725	NA	0.178471	0.131121	0.083508	0.064519	NA
9/23/12 0:20	0	0	0.1138879	0.13663328	0.19075882	0.2297725	NA	0.178471	0.131121	0.083508	0.064519	NA
9/23/12 0:25	0	0	0.1138879	0.13663328	0.19075882	0.22807825	NA	0.179068	0.131121	0.083508	0.064519	NA
9/23/12 0:30	0	0	0.1138879	0.13801027	0.19075882	0.2297725	NA	0.178471	0.131121	0.083508	0.064519	NA
9/23/12 0:35	0	0	0.1138879	0.13801027	0.19075882	0.2297725	NA	0.178471	0.131121	0.083508	0.064519	NA
9/23/12 0:40	0	0	0.1138879	0.13801027	0.19075882	0.2297725	NA	0.178471	0.131694	0.083508	0.063982	NA
9/23/12 0:45	0	0	0.1138879	0.13663328	0.19075882	0.2297725	NA	0.179068	0.131694	0.083508	0.064519	NA
9/23/12 0:50	0	0	0.1138879	0.13663328	0.19231861	0.2297725	NA	0.179068	0.132267	0.083508	0.063982	NA
9/23/12 0:55	0	0	0.1151922	0.13663328	0.19075882	0.22807825	NA	0.179068	0.132267	0.083508	0.063982	NA
9/23/12 1:00	0	0	0.1138879	0.13801027	0.19075882	0.22807825	NA	0.179068	0.132267	0.083508	0.064519	NA
9/23/12 1:05	0	0	0.1151922	0.13663328	0.19075882	0.2297725	NA	0.179068	0.132267	0.083508	0.064519	NA
9/23/12 1:10	0	0	0.1151922	0.13663328	0.19231861	0.2297725	NA	0.179665	0.132267	0.083508	0.064519	NA
9/23/12 1:15	0	0	0.1151922	0.13801027	0.19231861	0.22807825	NA	0.179068	0.132841	0.083508	0.063982	NA
9/23/12 1:20	0	0	0.1151922	0.13663328	0.19075882	0.2297725	NA	0.179665	0.132841	0.083508	0.063982	NA
9/23/12 1:25	0	0	0.1151922	0.13801027	0.19075882	0.2297725	NA	0.179665	0.133414	0.083508	0.064519	NA
9/23/12 1:30	0	0	0.1151922	0.13663328	0.19231861	0.2297725	NA	0.179068	0.133414	0.083508	0.063982	NA
9/23/12 1:35	0	0	0.1151922	0.13801027	0.19231861	0.2297725	NA	0.179068	0.133414	0.083508	0.063982	NA
9/23/12 1:40	0	0	0.1151922	0.13801027	0.19231861	0.2297725	NA	0.179068	0.133414	0.083508	0.063982	NA
9/23/12 1:45	0	0	0.1151922	0.13801027	0.19231861	0.22807825	NA	0.179068	0.133414	0.083508	0.063982	NA
9/23/12 1:50	0	0	0.1151922	0.13801027	0.19231861	0.2297725	NA	0.179068	0.133988	0.083508	0.063982	NA
9/23/12 1:55	0	0	0.1151922	0.13801027	0.19231861	0.22807825	NA	0.179068	0.134563	0.083508	0.063982	NA
9/23/12 2:00	0	0	0.1165005	0.13801027	0.19231861	0.22807825	NA	0.178471	0.134563	0.083508	0.063982	NA
9/23/12 2:05	0	0	0.1165005	0.13801027	0.19231861	0.2297725	NA	0.178471	0.134563	0.083508	0.063982	NA
9/23/12 2:10	0	0	0.1165005	0.13801027	0.19231861	0.2297725	NA	0.179068	0.135137	0.083508	0.063982	NA
9/23/12 2:15	0	0	0.1165005	0.13801027	0.19231861	0.2297725	NA	0.178471	0.135137	0.083508	0.063982	NA
9/23/12 2:20	0	0	0.1165005	0.13801027	0.19231861	0.2297725	NA	0.178471	0.135137	0.083508	0.063982	NA
9/23/12 2:25	0	0	0.1165005	0.13801027	0.19231861	0.2297725	NA	0.178471	0.135137	0.083508	0.063982	NA
9/23/12 2:30	0	0	0.1165005	0.13801027	0.19231861	0.2297725	NA	0.178471	0.135137	0.083508	0.063982	NA
9/23/12 2:35	0	0	0.1165005	0.13801027	0.19231861	0.22807825	NA	0.178471	0.135712	0.083508	0.063982	NA
9/23/12 2:40	0	0	0.1165005	0.13801027	0.19231861	0.2297725	NA	0.178471	0.135712	0.083508	0.063982	NA
9/23/12 2:45	0	0	0.1165005	0.13801027	0.19231861	0.2297725	NA	0.177875	0.135712	0.083508	0.063982	NA
9/23/12 2:50	0	0	0.1165005	0.13801027	0.19231861	0.22807825	NA	0.178471	0.135712	0.083508	0.063982	NA
9/23/12 2:55	0	0	0.1165005	0.13801027	0.19231861	0.2297725	NA	0.178471	0.135712	0.083508	0.063982	NA
9/23/12 3:00	0	0	0.1165005	0.13801027	0.19231861	0.2297725	NA	0.178471	0.135712	0.083508	0.063982	NA
9/23/12 3:05	0	0	0.117813	0.13801027	0.19231861	0.2297725	NA	0.177875	0.136287	0.083508	0.063982	NA
9/23/12 3:10	0	0	0.117813	0.13801027	0.19231861	0.2297725	NA	0.177875	0.136287	0.083508	0.063982	NA
9/23/12 3:15	0	0	0.117813	0.13801027	0.19231861	0.2297725	NA	0.177875	0.136287	0.083508	0.063982	NA
9/23/12 3:20	0	0	0.117813	0.13801027	0.19231861	0.2297725	NA	0.177875	0.136287	0.083508	0.063982	NA
9/23/12 3:25	0	0	0.117813	0.13801027	0.19231861	0.22807825	NA	0.177875	0.136287	0.083508	0.063982	NA
9/23/12 3:30	0	0	0.117813	0.13801027	0.19231861	0.22807825	NA	0.177875	0.136863	0.08296	0.063982	NA
9/23/12 3:35	0	0	0.117813	0.13801027	0.19231861	0.22807825	NA	0.177279	0.136863	0.083508	0.063982	NA
9/23/12 3:40	0	0	0.117813	0.13801027	0.19231861	0.2297725	NA	0.177875	0.136863	0.08296	0.063982	NA
9/23/12 3:45	0	0	0.117813	0.13801027	0.19231861	0.22807825	NA	0.177875	0.136863	0.083508	0.063982	NA
9/23/12 3:50	0	0	0.1191297	0.13801027	0.19231861	0.2297725	NA	0.177279	0.137438	0.083508	0.063982	NA
9/23/12 3:55	0	0	0.1191297	0.13801027	0.19231861	0.2297725	NA	0.177875	0.137438	0.083508	0.063982	NA
9/23/12 4:00	0	0	0.1191297	0.13801027	0.19231861	0.22807825	NA	0.177875	0.137438	0.08296	0.063982	NA
9/23/12 4:05	0	0	0.1191297	0.13801027	0.19231861	0.22807825	NA	0.177875	0.137438	0.083508	0.063982	NA
9/23/12 4:10	0	0	0.1191297	0.13939173	0.19231861	0.22807825	NA	0.177875	0.137438	0.08296	0.063982	NA
9/23/12 4:15	0	0	0.1191297	0.13801027	0.19231861	0.2297725	NA	0.177279	0.137438	0.083508	0.063982	NA
9/23/12 4:20	0	0	0.1191297	0.13801027	0.19231861	0.22807825	NA	0.177875	0.137438	0.083508	0.063982	NA
9/23/12 4:25	0	0	0.1191297	0.13801027	0.19388388	0.2297725	NA	0.177279	0.137438	0.083508	0.063982	NA
9/23/12 4:30	0	0	0.1204505	0.13801027	0.19231861	0.22807825	NA	0.177875	0.137438	0.083508	0.063982	NA
9/23/12 4:35	0	0	0.1204505	0.13939173	0.19231861	0.22807825	NA	0.177279	0.138014	0.083508	0.063982	NA
9/23/12 4:40	0	0	0.1204505	0.13801027	0.19231861	0.22807825	NA	0.177279	0.137438	0.083508	0.063982	NA
9/23/12 4:45	0	0	0.1204505	0.13939173	0.19388388	0.2297725	NA	0.176683	0.138014	0.08296	0.063982	NA
9/23/12 4:50	0	0	0.1204505	0.13939173	0.19231861	0.22807825	NA	0.176683	0.138014	0.083508	0.063982	NA
9/23/12 4:55	0	0	0.1204505	0.13939173	0.19231861	0.2297725	NA	0.176683	0.138014	0.083508	0.063982	NA
9/23/12 5:00	0	0	0.1204505	0.13939173	0.19231861	0.22807825	NA	0.177279	0.138014	0.083508	0.063982	NA
9/23/12 5:05	0	0	0.1204505	0.13939173	0.19231861	0.22807825	NA	0.177279	0.138014	0.083508	0.063982	NA
9/23/12 5:10	0	0	0.1204505	0.13939173	0.19231861	0.22807825	NA	0.176683	0.138591	0.083508	0.063982	NA
9/23/12 5:15	0	0	0.1204505	0.13939173	0.19231861	0.22807825	NA	0.176683	0.138591	0.083508	0.063982	NA
9/23/12 5:20	0	0	0.1204505	0.13939173	0.19388388	0.22807825	NA	0.176683	0.138591	0.083508	0.063445	NA
9/23/12 5:25	0	0	0.1217755	0.13939173	0.19231861	0.22807825	NA	0.176683	0.138591	0.08296	0.063982	NA
9/23/12 5:30	0	0	0.1217755	0.13939173	0.19231861	0.22807825	NA	0.176683	0.138591	0.083508	0.063445	NA
9/23/12 5:35	0	0	0.1217755	0.13939173	0.19231861	0.22807825	NA	0.176088	0.138591	0.083508	0.063445	NA
9/23/12 5:40	0	0	0.1217755	0.13939173	0.19388388	0.22807825	NA	0.176683	0.138591	0.083508	0.063445	NA
9/23/12 5:45	0	0	0.1217755	0.13939173	0.19231861	0.22807825	NA	0.176683	0.138591	0.08296	0.063982	NA
9/23/12 5:50	0	0	0.1217755	0.13939173	0.19388388	0.22807825	NA	0.176683	0.138591	0.083508	0.063445	NA
9/23/12 5:55	0	0	0.1217755	0.13939173	0.19388388	0.22807825	NA	0.176088	0.139167	0.08296	0.063445	NA
9/23/12 6:00	0	0	0.1217755	0.13939173	0.19388388	0.22807825	NA	0.176088	0.138591	0.08296	0.063445	NA
9/23/12 6:05	0	0	0.1231047	0.13939173	0.19388388	0.22807825	NA	0.176088	0.139167	0.083508	0.063445	NA
9/23/12 6:10	0	0	0.1231047	0.13939173	0.19388388	0.22807825	NA	0.176088	0.139167	0.083508	0.063445	NA
9/23/12 6:15	0	0	0.1231047	0.13939173	0.19388388	0.22807825	NA	0.176088	0.139167	0.083508	0.063445	NA
9/23/12 6:20	0	0	0.1231047	0.13939173	0.19388388	0.22807825	NA	0.176088	0.138591	0.083508	0.063445	NA
9/23/12 6:25	0	0	0.1231047	0.13939173	0.19388388	0.22807825	NA	0.175492	0.139167	0.083508	0.063445	NA
9/23/12 6:30	0	0	0.1231047	0.13939173	0.19388388	0.22807825	NA	0.175492	0.139167	0.083508	0.063445	NA
9/23/12 6:35	0	0	0.1231047	0.13939173	0.19388388	0.22807825	NA	0.175492	0.139167	0.083508	0.063445	NA
9/23/12 6:40	0	0	0.1244382	0.13939173	0.19388388	0.22807825	NA	0.175492	0.139167	0.083508	0.063445	NA
9/23/12 6:45	0	0	0.1244382	0.13939173	0.19388388	0.22807825	NA	0.175492	0.139167	0.08296	0.063445	NA
9/23/12 6:50	0	0	0.1244382	0.13939173	0.19388388	0.22807825	NA	0.175492	0.139167	0.08296	0.063445	NA
9/23/12 6:55	0	0	0.1244382	0.13939173	0.19388388	0.22807825	NA	0.175492	0.139744	0.08296	0.063445	NA
9/23/12 7:00	0	0	0.1244382	0.13939173	0.19388388	0.22807825	NA	0.174898	0.139167	0.08296	0.063445	NA
9/23/12 7:05	0	0	0.1244382	0.13939173	0.19388388	0.22807825	NA	0.174898	0.139744	0.08296	0.063445	NA
9/23/12 7:10	0	0	0.1244382	0.13939173	0.19388388	0.22807825	NA	0.174898	0.139167	0.08296	0.063445	NA
9/23/12 7:15	0	0	0.1244382	0.13939173	0.19388388	0.22807825	NA	0.174898	0.139167	0.08296	0.063445	NA
9/23/12 7:20	0	0	0.1244382	0.13939173	0.19388388	0.22807825	NA	0.174898	0.139167	0.08296	0.063445	NA
9/23/12 7:25	0	0	0.1244382	0.13939173	0.19388388	0.22807825	NA	0.174898	0.139167	0.08296	0.062908	NA
9/23/12 7:30	0	0	0.1244382	0.13939173	0.19388388	0.22807825	NA	0.174898	0.139167	0.08296	0.062908	NA
9/23/12 7:35	0	0	0.1244382	0.13939173	0.19388388	0.22807825	NA	0.174898	0.139744	0.08296	0.062908	NA
9/23/12 7:40	0	0	0.1244382	0.13939173	0.19388388	0.22807825	NA	0.174303	0.139167	0.08296	0.063445	NA
9/23/12 7:45	0	0	0.1244382	0.13939173	0.19388388	0.22807825	NA	0.174898	0.139167	0.08296	0.062908	NA
9/23/12 7:50	0	0	0.1244382	0.13939173	0.19388388	0.22807825	NA	0.174898	0.139744	0.08296	0.062908	NA
9/23/12 7:55	0	0	0.1244382	0.13939173	0.19388388	0.22807825	NA	0.174303	0.139167	0.08296	0.062908	NA
9/23/12 8:00	0	0	0.1244382	0.13939173	0.19231861	0.22807825	NA	0.174303	0.139167	0.08296	0.062908	NA
9/23/12 8:05	0	0	0.1244382	0.13939173	0.19388388	0.22807825	NA	0.174303	0.139167	0.08296	0.062908	NA
9/23/12 8:10	0	0	0.1244382	0.13939173	0.19388388	0.22807825	NA	0.174303	0.139167	0.08296	0.062908	NA
9/23/12 8:15	0	0	0.1244382	0.13801027	0.19231861	0.22807825	NA	0.174303	0.139167	0.08296	0.062908	NA
9/23/12 8:20	0	0	0.1244382	0.13801027	0.19231861	0.22807825	NA	0.173709	0.139167	0.08296	0.062908	NA
9/23/12 8:25	0	0	0.1244382	0.13801027	0.19231861	0.22807825	NA	0.174303	0.139167	0.082413	0.062908	NA
9/23/12 8:30	0	0	0.1244382	0.13801027	0.19231861	0.22807825	NA	0.173709	0.139167	0.082413	0.062908	NA
9/23/12 8:35	0	0	0.1231047	0.13801027	0.19231861	0.22807825	NA	0.173709	0.139167	0.08296	0.062908	NA
9/23/12 8:40	0	0	0.1231047	0.13801027	0.19231861	0.22807825	NA	0.173709	0.139167	0.082413	0.062908	NA
9/23/12 8:45	0	0	0.1231047	0.13801027	0.19075882	0.22807825	NA	0.173709	0.139167	0.082413	0.062908	NA
9/23/12 8:50	0	0	0.1231047	0.13663328	0.19075882	0.22807825	NA	0.173709	0.139167	0.082413	0.062908	NA
9/23/12 8:55	0	0	0.1231047	0.13663328	0.19075882	0.22807825	NA	0.173709	0.139167	0.082413	0.062908	NA
9/23/12 9:00	0	0	0.1231047	0.13663328	0.19075882	0.22807825	NA	0.173709	0.139167	0.082413	0.062908	NA
9/23/12 9:05	0	0	0.1231047	0.13663328	0.19075882	0.22807825	NA	0.173115	0.139167	0.082413	0.062908	NA
9/23/12 9:10	0	0	0.1231047	0.13663328	0.19075882	0.22807825	NA	0.173709	0.139167	0.082413	0.062908	NA
9/23/12 9:15	0	0	0.1231047	0.13663328	0.19075882	0.22807825	NA	0.173115	0.139167	0.082413	0.062908	NA
9/23/12 9:20	0	0	0.1231047	0.13663328	0.19075882	0.22807825	NA	0.173115	0.139167	0.082413	0.062908	NA
9/23/12 9:25	0	0	0.1217755	0.13663328	0.19075882	0.22807825	NA	0.173115	0.139167	0.082413	0.062372	NA
9/23/12 9:30	0	0	0.1217755	0.13663328	0.18920448	0.22807825	NA	0.173115	0.138591	0.082413	0.062372	NA
9/23/12 9:35	0	0	0.1217755	0.13526075	0.18920448	0.22807825	NA	0.173115	0.138591	0.082413	0.062908	NA
9/23/12 9:40	0	0	0.1217755	0.13526075	0.18920448	0.22639024	NA	0.172521	0.138591	0.081866	0.062372	NA
9/23/12 9:45	0	0	0.1217755	0.13526075	0.18920448	0.22639024	NA	0.171928	0.138591	0.082413	0.062908	NA
9/23/12 9:50	0	0	0.1217755	0.13526075	0.18920448	0.22639024	NA	0.172521	0.138591	0.082413	0.062372	NA
9/23/12 9:55	0	0	0.1217755	0.13526075	0.18920448	0.22639024	NA	0.172521	0.138591	0.081866	0.062372	NA
9/23/12 10:00	0	0	0.1204505	0.13526075	0.18920448	0.22639024	NA	0.171928	0.138014	0.081866	0.062372	NA
9/23/12 10:05	0	0	0.1204505	0.13389265	0.18765556	0.22639024	NA	0.171928	0.138014	0.081866	0.062372	NA
9/23/12 10:10	0	0	0.1204505	0.13389265	0.18765556	0.22639024	NA	0.171335	0.138014	0.081866	0.062372	NA
9/23/12 10:15	0	0	0.1204505	0.13389265	0.18765556	0.22639024	NA	0.171335	0.138014	0.081866	0.062372	NA
9/23/12 10:20	0	0	0.1204505	0.13389265	0.18765556	0.22639024	NA	0.171335	0.138591	0.081866	0.062372	NA
9/23/12 10:25	0	0	0.1204505	0.13389265	0.18765556	0.22639024	NA	0.170742	0.138014	0.081866	0.062372	NA
9/23/12 10:30	0	0	0.1204505	0.13389265	0.18765556	0.22639024	NA	0.170742	0.138014	0.081866	0.062372	NA
9/23/12 10:35	0	0	0.1204505	0.13252896	0.18765556	0.22807825	NA	0.170149	0.138014	0.081866	0.062372	NA
9/23/12 10:40	0	0	0.1204505	0.13252896	0.18765556	0.22639024	NA	0.170149	0.138014	0.081866	0.062372	NA
9/23/12 10:45	0	0	0.1204505	0.13252896	0.18611202	0.22639024	NA	0.170149	0.138014	0.081866	0.062372	NA
9/23/12 10:50	0	0	0.1191297	0.13252896	0.18611202	0.22639024	NA	0.169557	0.138014	0.081866	0.062372	NA
9/23/12 10:55	0	0	0.1191297	0.13252896	0.18611202	0.22639024	NA	0.169557	0.137438	0.081866	0.062372	NA
9/23/12 11:00	0	0	0.1191297	0.13252896	0.18611202	0.22639024	NA	0.168965	0.137438	0.081866	0.062372	NA
9/23/12 11:05	0	0	0.1191297	0.13252896	0.18611202	0.22639024	NA	0.168965	0.137438	0.081866	0.062372	NA
9/23/12 11:10	0	0	0.1191297	0.13252896	0.18611202	0.22639024	NA	0.168965	0.137438	0.081866	0.062372	NA
9/23/12 11:15	0	0	0.1191297	0.13116966	0.18611202	0.22639024	NA	0.168965	0.137438	0.081866	0.062372	NA
9/23/12 11:20	0	0	0.1191297	0.13116966	0.18611202	0.22639024	NA	0.168965	0.137438	0.081866	0.062372	NA
9/23/12 11:25	0	0	0.1191297	0.13116966	0.18611202	0.22639024	NA	0.168374	0.137438	0.081319	0.062372	NA
9/23/12 11:30	0	0	0.1191297	0.13116966	0.18611202	0.22639024	NA	0.167782	0.137438	0.081866	0.062372	NA
9/23/12 11:35	0	0	0.117813	0.13116966	0.18611202	0.22639024	NA	0.168374	0.137438	0.081866	0.061836	NA
9/23/12 11:40	0	0	0.117813	0.12981472	0.18457383	0.22639024	NA	0.167782	0.137438	0.081319	0.062372	NA
9/23/12 11:45	0	0	0.117813	0.12981472	0.18457383	0.22639024	NA	0.167782	0.136863	0.081319	0.061836	NA
9/23/12 11:50	0	0	0.117813	0.12981472	0.18457383	0.22639024	NA	0.167782	0.136863	0.081319	0.061836	NA
9/23/12 11:55	0	0	0.117813	0.12981472	0.18457383	0.22639024	NA	0.167191	0.136863	0.081319	0.061836	NA
9/23/12 12:00	0	0	0.117813	0.12981472	0.18457383	0.22639024	NA	0.167191	0.136863	0.081319	0.061836	NA
9/23/12 12:05	0	0	0.117813	0.12981472	0.18457383	0.22639024	NA	0.167191	0.136863	0.081319	0.061836	NA
9/23/12 12:10	0	0	0.117813	0.12981472	0.18304097	0.22639024	NA	0.166601	0.136863	0.081319	0.061836	NA
9/23/12 12:15	0	0	0.117813	0.12981472	0.18304097	0.22639024	NA	0.166601	0.136863	0.081319	0.061836	NA
9/23/12 12:20	0	0	0.1165005	0.12981472	0.18304097	0.22639024	NA	0.166601	0.136287	0.081319	0.061836	NA
9/23/12 12:25	0	0	0.1165005	0.12846413	0.18304097	0.22639024	NA	0.16601	0.136863	0.081319	0.061836	NA
9/23/12 12:30	0	0	0.1165005	0.12846413	0.18304097	0.22639024	NA	0.16601	0.136863	0.081319	0.061836	NA
9/23/12 12:35	0	0	0.1165005	0.12846413	0.18304097	0.22639024	NA	0.16542	0.136287	0.081319	0.061836	NA
9/23/12 12:40	0	0	0.1165005	0.12846413	0.18304097	0.22639024	NA	0.16601	0.136287	0.081319	0.061836	NA
9/23/12 12:45	0	0	0.1165005	0.12846413	0.18304097	0.22639024	NA	0.16542	0.136287	0.081319	0.061836	NA
9/23/12 12:50	0	0	0.1165005	0.12846413	0.18304097	0.22639024	NA	0.16483	0.136287	0.081319	0.061836	NA
9/23/12 12:55	0	0	0.1165005	0.12846413	0.18304097	0.22639024	NA	0.16542	0.136287	0.081319	0.061836	NA
9/23/12 13:00	0	0	0.1165005	0.12846413	0.18304097	0.22639024	NA	0.16483	0.136287	0.081319	0.061836	NA
9/23/12 13:05	0	0	0.1165005	0.12846413	0.18304097	0.22639024	NA	0.16483	0.136287	0.081319	0.061836	NA
9/23/12 13:10	0	0	0.1165005	0.12846413	0.18304097	0.22639024	NA	0.164241	0.136287	0.081319	0.0613	NA
9/23/12 13:15	0	0	0.1165005	0.12711785	0.18151341	0.22639024	NA	0.164241	0.135712	0.081319	0.061836	NA
9/23/12 13:20	0	0	0.1165005	0.12711785	0.18151341	0.22639024	NA	0.164241	0.135712	0.081319	0.0613	NA
9/23/12 13:25	0	0	0.1165005	0.12711785	0.18151341	0.22639024	NA	0.164241	0.135712	0.081319	0.0613	NA
9/23/12 13:30	0	0	0.1165005	0.12711785	0.18151341	0.22639024	NA	0.163651	0.135712	0.081319	0.0613	NA
9/23/12 13:35	0	0	0.1165005	0.12711785	0.18151341	0.22639024	NA	0.163651	0.135712	0.081319	0.0613	NA
9/23/12 13:40	0	0	0.1165005	0.12711785	0.18151341	0.22639024	NA	0.163651	0.135712	0.081319	0.0613	NA
9/23/12 13:45	0	0	0.1165005	0.12711785	0.18151341	0.22639024	NA	0.163651	0.135712	0.081319	0.061836	NA
9/23/12 13:50	0	0	0.1151922	0.12711785	0.18151341	0.22639024	NA	0.163651	0.135712	0.081319	0.0613	NA
9/23/12 13:55	0	0	0.1151922	0.12577587	0.18151341	0.22639024	NA	0.163651	0.135712	0.081319	0.0613	NA
9/23/12 14:00	0	0	0.1151922	0.12577587	0.18151341	0.22639024	NA	0.163062	0.135712	0.081319	0.0613	NA
9/23/12 14:05	0	0	0.1151922	0.12577587	0.17999112	0.22639024	NA	0.163062	0.135712	0.081319	0.0613	NA
9/23/12 14:10	0	0	0.1165005	0.12577587	0.17999112	0.22639024	NA	0.162474	0.135712	0.081319	0.0613	NA
9/23/12 14:15	0	0	0.1151922	0.12577587	0.17999112	0.22639024	NA	0.163062	0.135712	0.081319	0.0613	NA
9/23/12 14:20	0	0	0.1151922	0.12577587	0.17999112	0.22639024	NA	0.162474	0.135712	0.080773	0.0613	NA
9/23/12 14:25	0	0	0.1151922	0.12577587	0.17999112	0.22639024	NA	0.162474	0.135712	0.081319	0.0613	NA
9/23/12 14:30	0	0	0.1151922	0.12577587	0.17999112	0.22639024	NA	0.162474	0.135712	0.081319	0.0613	NA
9/23/12 14:35	0	0	0.1151922	0.12577587	0.17999112	0.22639024	NA	0.162474	0.135712	0.081319	0.0613	NA
9/23/12 14:40	0	0	0.1151922	0.12577587	0.17999112	0.22639024	NA	0.161885	0.135137	0.081319	0.0613	NA
9/23/12 14:45	0	0	0.1151922	0.12577587	0.17999112	0.22639024	NA	0.161885	0.135137	0.080773	0.0613	NA
9/23/12 14:50	0	0	0.1151922	0.12577587	0.17999112	0.22639024	NA	0.161885	0.135137	0.080773	0.0613	NA
9/23/12 14:55	0	0	0.1151922	0.12577587	0.17999112	0.22639024	NA	0.161297	0.135712	0.080773	0.0613	NA
9/23/12 15:00	0	0	0.1151922	0.12577587	0.17999112	0.22639024	NA	0.161297	0.135137	0.081319	0.0613	NA
9/23/12 15:05	0	0	0.1151922	0.12577587	0.17999112	0.22639024	NA	0.161297	0.135137	0.080773	0.0613	NA
9/23/12 15:10	0	0	0.1165005	0.12577587	0.17999112	0.22639024	NA	0.161297	0.135137	0.080773	0.0613	NA
9/23/12 15:15	0	0	0.1151922	0.12577587	0.17999112	0.22639024	NA	0.161297	0.135137	0.080773	0.0613	NA
9/23/12 15:20	0	0	0.1165005	0.12577587	0.17999112	0.22639024	NA	0.160709	0.135137	0.080773	0.0613	NA
9/23/12 15:25	0	0	0.1165005	0.12577587	0.17999112	0.22639024	NA	0.160709	0.135137	0.080773	0.060765	NA
9/23/12 15:30	0	0	0.1165005	0.12577587	0.17999112	0.22639024	NA	0.160122	0.135137	0.080773	0.0613	NA
9/23/12 15:35	0	0	0.1165005	0.12577587	0.17999112	0.22639024	NA	0.160709	0.135137	0.080773	0.060765	NA
9/23/12 15:40	0	0	0.1165005	0.12577587	0.17999112	0.22639024	NA	0.160122	0.135137	0.080773	0.060765	NA
9/23/12 15:45	0	0	0.1165005	0.12577587	0.17999112	0.22639024	NA	0.160709	0.135137	0.080773	0.060765	NA
9/23/12 15:50	0	0	0.1165005	0.12577587	0.17999112	0.22639024	NA	0.160122	0.135137	0.080773	0.060765	NA
9/23/12 15:55	0	0	0.1165005	0.12577587	0.17999112	0.22470843	NA	0.160122	0.134563	0.080773	0.060765	NA
9/23/12 16:00	0	0	0.1165005	0.12577587	0.17999112	0.22639024	NA	0.159535	0.134563	0.080773	0.060765	NA
9/23/12 16:05	0	0	0.1165005	0.12577587	0.17999112	0.22639024	NA	0.159535	0.134563	0.080773	0.060765	NA
9/23/12 16:10	0	0	0.1165005	0.12577587	0.17999112	0.22639024	NA	0.158948	0.134563	0.080773	0.060765	NA
9/23/12 16:15	0	0	0.1165005	0.12577587	0.17999112	0.22639024	NA	0.158948	0.134563	0.080773	0.060765	NA
9/23/12 16:20	0	0	0.1165005	0.12577587	0.17999112	0.22639024	NA	0.158948	0.134563	0.080773	0.060765	NA
9/23/12 16:25	0	0	0.1165005	0.12577587	0.17999112	0.22639024	NA	0.158948	0.134563	0.080773	0.060765	NA
9/23/12 16:30	0	0	0.1165005	0.12577587	0.17999112	0.22639024	NA	0.158948	0.134563	0.080773	0.060765	NA
9/23/12 16:35	0	0	0.1165005	0.12577587	0.17999112	0.22639024	NA	0.158948	0.134563	0.080773	0.060765	NA
9/23/12 16:40	0	0	0.1165005	0.12577587	0.17999112	0.22639024	NA	0.158948	0.134563	0.080773	0.060765	NA
9/23/12 16:45	0	0	0.1165005	0.12577587	0.17999112	0.22639024	NA	0.158361	0.134563	0.080773	0.060765	NA
9/23/12 16:50	0	0	0.1165005	0.12577587	0.17999112	0.22639024	NA	0.158361	0.134563	0.080773	0.060765	NA
9/23/12 16:55	0	0	0.1165005	0.12577587	0.17999112	0.22639024	NA	0.158361	0.134563	0.080773	0.060765	NA
9/23/12 17:00	0	0	0.1165005	0.12577587	0.17999112	0.22639024	NA	0.158361	0.134563	0.080773	0.060765	NA
9/23/12 17:05	0	0	0.1165005	0.12577587	0.17999112	0.22639024	NA	0.158361	0.134563	0.080773	0.060765	NA
9/23/12 17:10	0	0	0.1165005	0.12577587	0.17999112	0.22639024	NA	0.158361	0.134563	0.080773	0.060765	NA
9/23/12 17:15	0	0	0.1165005	0.12577587	0.17999112	0.22639024	NA	0.157775	0.134563	0.080773	0.06023	NA
9/23/12 17:20	0	0	0.1165005	0.12577587	0.17999112	0.22639024	NA	0.157775	0.134563	0.080773	0.06023	NA
9/23/12 17:25	0	0	0.1165005	0.12711785	0.17999112	0.22639024	NA	0.157775	0.134563	0.080773	0.06023	NA
9/23/12 17:30	0	0	0.1165005	0.12711785	0.17999112	0.22470843	NA	0.157775	0.134563	0.080773	0.06023	NA
9/23/12 17:35	0	0	0.1165005	0.12577587	0.17999112	0.22639024	NA	0.157775	0.133988	0.080773	0.06023	NA
9/23/12 17:40	0	0	0.117813	0.12711785	0.17999112	0.22639024	NA	0.157775	0.134563	0.080227	0.06023	NA
9/23/12 17:45	0	0	0.1165005	0.12711785	0.17999112	0.22639024	NA	0.157775	0.133988	0.080773	0.060765	NA
9/23/12 17:50	0	0	0.1165005	0.12711785	0.17999112	0.22639024	NA	0.157775	0.134563	0.080227	0.060765	NA
9/23/12 17:55	0	0	0.1165005	0.12711785	0.17999112	0.22639024	NA	0.157775	0.133988	0.080773	0.06023	NA
9/23/12 18:00	0	0	0.1165005	0.12711785	0.17999112	0.22639024	NA	0.157189	0.133988	0.080773	0.06023	NA
9/23/12 18:05	0	0	0.1165005	0.12711785	0.17999112	0.22639024	NA	0.157189	0.134563	0.080773	0.06023	NA
9/23/12 18:10	0	0	0.117813	0.12711785	0.17999112	0.22470843	NA	0.157189	0.134563	0.080773	0.06023	NA
9/23/12 18:15	0	0	0.117813	0.12711785	0.17999112	0.22639024	NA	0.157189	0.134563	0.080773	0.06023	NA
9/23/12 18:20	0	0	0.117813	0.12711785	0.17999112	0.22639024	NA	0.157189	0.133988	0.080227	0.06023	NA
9/23/12 18:25	0	0	0.117813	0.12711785	0.17999112	0.22639024	NA	0.156603	0.133988	0.080773	0.06023	NA
9/23/12 18:30	0	0	0.117813	0.12711785	0.17999112	0.22470843	NA	0.156603	0.133988	0.080227	0.06023	NA
9/23/12 18:35	0	0	0.117813	0.12711785	0.17999112	0.22470843	NA	0.156603	0.133988	0.080773	0.06023	NA
9/23/12 18:40	0	0	0.117813	0.12711785	0.17999112	0.22470843	NA	0.156603	0.134563	0.080773	0.06023	NA
9/23/12 18:45	0	0	0.117813	0.12711785	0.17999112	0.22639024	NA	0.156603	0.133988	0.080773	0.06023	NA
9/23/12 18:50	0	0	0.117813	0.12711785	0.17999112	0.22639024	NA	0.156603	0.133988	0.080773	0.06023	NA
9/23/12 18:55	0	0	0.117813	0.12711785	0.17999112	0.22639024	NA	0.156603	0.133988	0.080227	0.06023	NA
9/23/12 19:00	0	0	0.117813	0.12711785	0.17999112	0.22639024	NA	0.156603	0.134563	0.080227	0.06023	NA
9/23/12 19:05	0	0	0.117813	0.12711785	0.17999112	0.22639024	NA	0.156018	0.133988	0.080773	0.06023	NA
9/23/12 19:10	0	0	0.117813	0.12711785	0.17999112	0.22639024	NA	0.156018	0.134563	0.080773	0.06023	NA
9/23/12 19:15	0	0	0.117813	0.12711785	0.17999112	0.22470843	NA	0.156018	0.133988	0.080773	0.06023	NA
9/23/12 19:20	0	0	0.117813	0.12711785	0.18151341	0.22639024	NA	0.156018	0.133988	0.080227	0.06023	NA
9/23/12 19:25	0	0	0.117813	0.12846413	0.18151341	0.22639024	NA	0.156018	0.134563	0.080773	0.06023	NA
9/23/12 19:30	0	0	0.117813	0.12711785	0.17999112	0.22470843	NA	0.155432	0.134563	0.080773	0.06023	NA
9/23/12 19:35	0	0	0.117813	0.12711785	0.18151341	0.22639024	NA	0.156018	0.134563	0.080773	0.06023	NA
9/23/12 19:40	0	0	0.117813	0.12711785	0.17999112	0.22639024	NA	0.156018	0.133988	0.080773	0.06023	NA
9/23/12 19:45	0	0	0.117813	0.12711785	0.18151341	0.22639024	NA	0.155432	0.133988	0.080227	0.06023	NA
9/23/12 19:50	0	0	0.117813	0.12711785	0.18151341	0.22639024	NA	0.156018	0.133988	0.080773	0.06023	NA
9/23/12 19:55	0	0	0.1191297	0.12846413	0.18151341	0.22470843	NA	0.156018	0.133988	0.080773	0.06023	NA
9/23/12 20:00	0	0	0.1191297	0.12846413	0.18151341	0.22639024	NA	0.155432	0.134563	0.080773	0.059695	NA
9/23/12 20:05	0	0	0.117813	0.12846413	0.18151341	0.22639024	NA	0.155432	0.133988	0.080773	0.06023	NA
9/23/12 20:10	0	0	0.117813	0.12846413	0.18151341	0.22639024	NA	0.155432	0.134563	0.080773	0.06023	NA
9/23/12 20:15	0	0	0.1191297	0.12846413	0.18151341	0.22470843	NA	0.155432	0.133988	0.080227	0.06023	NA
9/23/12 20:20	0	0	0.1191297	0.12846413	0.18151341	0.22470843	NA	0.155432	0.133988	0.080773	0.06023	NA
9/23/12 20:25	0	0	0.1191297	0.12846413	0.18151341	0.22470843	NA	0.155432	0.133988	0.080773	0.06023	NA
9/23/12 20:30	0	0	0.1191297	0.12846413	0.18151341	0.22639024	NA	0.155432	0.133988	0.080773	0.06023	NA
9/23/12 20:35	0	0	0.1191297	0.12846413	0.18151341	0.22470843	NA	0.155432	0.133988	0.080773	0.059695	NA
9/23/12 20:40	0	0	0.1191297	0.12846413	0.18151341	0.22639024	NA	0.154847	0.133988	0.080773	0.059695	NA
9/23/12 20:45	0	0	0.1191297	0.12846413	0.18151341	0.22639024	NA	0.154847	0.134563	0.080227	0.06023	NA
9/23/12 20:50	0	0	0.1191297	0.12846413	0.18151341	0.22470843	NA	0.154847	0.133988	0.080773	0.059695	NA
9/23/12 20:55	0	0	0.1191297	0.12846413	0.18151341	0.22639024	NA	0.154847	0.133988	0.080773	0.059695	NA
9/23/12 21:00	0	0	0.1191297	0.12846413	0.18151341	0.22639024	NA	0.154847	0.133988	0.080773	0.059695	NA
9/23/12 21:05	0	0	0.1191297	0.12846413	0.18151341	0.22470843	NA	0.154847	0.133988	0.080773	0.059695	NA
9/23/12 21:10	0	0	0.1191297	0.12846413	0.18151341	0.22470843	NA	0.154847	0.133988	0.080773	0.059695	NA
9/23/12 21:15	0	0	0.1191297	0.12846413	0.18151341	0.22639024	NA	0.154847	0.133988	0.080773	0.059695	NA
9/23/12 21:20	0	0	0.1191297	0.12846413	0.18151341	0.22470843	NA	0.154847	0.133988	0.080773	0.059695	NA
9/23/12 21:25	0	0	0.1191297	0.12846413	0.18151341	0.22639024	NA	0.154847	0.133988	0.080773	0.059695	NA
9/23/12 21:30	0	0	0.1191297	0.12846413	0.18151341	0.22470843	NA	0.154263	0.133988	0.080773	0.059695	NA
9/23/12 21:35	0	0	0.1191297	0.12846413	0.18151341	0.22470843	NA	0.154263	0.133988	0.080773	0.059695	NA
9/23/12 21:40	0	0	0.1191297	0.12846413	0.18151341	0.22470843	NA	0.154847	0.133988	0.080773	0.059695	NA
9/23/12 21:45	0	0	0.1191297	0.12846413	0.18151341	0.22639024	NA	0.154847	0.133988	0.080773	0.059695	NA
9/23/12 21:50	0	0	0.1191297	0.12846413	0.18151341	0.22470843	NA	0.154263	0.133988	0.080773	0.059695	NA
9/23/12 21:55	0	0	0.1191297	0.12846413	0.18151341	0.22470843	NA	0.154263	0.133988	0.080773	0.059695	NA
9/23/12 22:00	0	0	0.1191297	0.12846413	0.18151341	0.22639024	NA	0.154263	0.133988	0.080773	0.059695	NA
9/23/12 22:05	0	0	0.1191297	0.12846413	0.18151341	0.22470843	NA	0.154263	0.133988	0.080773	0.059695	NA
9/23/12 22:10	0	0	0.1191297	0.12846413	0.18304097	0.22470843	NA	0.154263	0.133988	0.080773	0.059695	NA
9/23/12 22:15	0	0	0.1191297	0.12846413	0.18151341	0.22470843	NA	0.154263	0.133988	0.080773	0.059695	NA
9/23/12 22:20	0	0	0.1191297	0.12846413	0.18151341	0.22470843	NA	0.154263	0.133988	0.080773	0.059695	NA
9/23/12 22:25	0	0	0.1191297	0.12846413	0.18304097	0.22470843	NA	0.154263	0.133988	0.080773	0.059695	NA
9/23/12 22:30	0	0	0.1191297	0.12846413	0.18151341	0.22470843	NA	0.154263	0.133988	0.080773	0.059695	NA
9/23/12 22:35	0	0	0.1204505	0.12846413	0.18304097	0.22470843	NA	0.154263	0.133988	0.080773	0.059695	NA
9/23/12 22:40	0	0	0.1191297	0.12846413	0.18151341	0.22470843	NA	0.154263	0.133988	0.080773	0.059695	NA
9/23/12 22:45	0	0	0.1191297	0.12846413	0.18304097	0.22470843	NA	0.154263	0.133988	0.080773	0.059695	NA
9/23/12 22:50	0	0	0.1191297	0.12846413	0.18304097	0.22470843	NA	0.153679	0.133988	0.080773	0.059695	NA
9/23/12 22:55	0	0	0.1204505	0.12846413	0.18304097	0.22470843	NA	0.154263	0.133988	0.080773	0.059695	NA
9/23/12 23:00	0	0	0.1204505	0.12846413	0.18304097	0.22470843	NA	0.154263	0.133988	0.080773	0.059695	NA
9/23/12 23:05	0	0	0.1204505	0.12846413	0.18304097	0.22470843	NA	0.153679	0.133988	0.080773	0.059695	NA
9/23/12 23:10	0	0	0.1204505	0.12846413	0.18304097	0.22639024	NA	0.153679	0.133988	0.080773	0.059695	NA
9/23/12 23:15	0	0	0.1204505	0.12846413	0.18304097	0.22470843	NA	0.153679	0.133988	0.080773	0.05916	NA
9/23/12 23:20	0	0	0.1204505	0.12981472	0.18304097	0.22470843	NA	0.153679	0.133988	0.080773	0.059695	NA
9/23/12 23:25	0	0	0.1204505	0.12846413	0.18304097	0.22639024	NA	0.153679	0.133988	0.080773	0.05916	NA
9/23/12 23:30	0	0	0.1204505	0.12981472	0.18304097	0.22470843	NA	0.153679	0.133988	0.080773	0.059695	NA
9/23/12 23:35	0	0	0.1204505	0.12846413	0.18304097	0.22639024	NA	0.153679	0.133988	0.080773	0.05916	NA
9/23/12 23:40	0	0	0.1204505	0.12846413	0.18304097	0.22470843	NA	0.153679	0.133988	0.080773	0.05916	NA
9/23/12 23:45	0	0	0.1204505	0.12981472	0.18304097	0.22470843	NA	0.153679	0.133988	0.080773	0.059695	NA
9/23/12 23:50	0	0	0.1204505	0.12846413	0.18304097	0.22470843	NA	0.153679	0.133414	0.080773	0.05916	NA
9/23/12 23:55	0	0	0.1204505	0.12981472	0.18304097	0.22470843	NA	0.153679	0.133988	0.080773	0.05916	NA
9/24/12 0:00	0	0	0.1204505	0.12846413	0.18304097	0.22470843	NA	0.153679	0.133988	0.080773	0.05916	NA
9/24/12 0:05	0	0	0.1204505	0.12846413	0.18304097	0.22639024	NA	0.153679	0.133988	0.080773	0.05916	NA
9/24/12 0:10	0	0	0.1204505	0.12981472	0.18304097	0.22470843	NA	0.153679	0.133988	0.080773	0.05916	NA
9/24/12 0:15	0	0	0.1204505	0.12981472	0.18304097	0.22470843	NA	0.153679	0.133988	0.080773	0.05916	NA
9/24/12 0:20	0	0	0.1204505	0.12981472	0.18304097	0.22470843	NA	0.153679	0.133988	0.080773	0.05916	NA
9/24/12 0:25	0	0	0.1204505	0.12981472	0.18304097	0.22470843	NA	0.153095	0.133988	0.080773	0.05916	NA
9/24/12 0:30	0	0	0.1204505	0.12981472	0.18304097	0.22470843	NA	0.153095	0.133988	0.080773	0.05916	NA
9/24/12 0:35	0	0	0.1204505	0.12981472	0.18304097	0.22470843	NA	0.153095	0.133988	0.080773	0.05916	NA
9/24/12 0:40	0	0	0.1204505	0.12981472	0.18304097	0.22470843	NA	0.153095	0.133988	0.080773	0.05916	NA
9/24/12 0:45	0	0	0.1204505	0.12981472	0.18304097	0.22470843	NA	0.153095	0.133988	0.080773	0.05916	NA
9/24/12 0:50	0	0	0.1204505	0.12981472	0.18304097	0.22470843	NA	0.153095	0.133988	0.080773	0.05916	NA
9/24/12 0:55	0	0	0.1204505	0.12981472	0.18304097	0.22470843	NA	0.153095	0.133988	0.080773	0.05916	NA
9/24/12 1:00	0	0	0.1204505	0.12981472	0.18304097	0.22470843	NA	0.153095	0.133988	0.080773	0.05916	NA
9/24/12 1:05	0	0	0.1204505	0.12981472	0.18304097	0.22470843	NA	0.153095	0.133988	0.080773	0.05916	NA
9/24/12 1:10	0	0	0.1204505	0.12981472	0.18304097	0.22470843	NA	0.153095	0.133988	0.080773	0.05916	NA
9/24/12 1:15	0	0	0.1204505	0.12981472	0.18304097	0.22470843	NA	0.153095	0.133988	0.080773	0.058626	NA
9/24/12 1:20	0	0	0.1204505	0.12981472	0.18304097	0.22470843	NA	0.153095	0.133988	0.080773	0.058626	NA
9/24/12 1:25	0	0	0.1204505	0.12981472	0.18304097	0.22470843	NA	0.153095	0.133988	0.080773	0.05916	NA
9/24/12 1:30	0	0	0.1204505	0.12981472	0.18304097	0.22470843	NA	0.153095	0.133988	0.080773	0.05916	NA
9/24/12 1:35	0	0	0.1204505	0.12981472	0.18304097	0.22470843	NA	0.153095	0.133988	0.080773	0.05916	NA
9/24/12 1:40	0	0	0.1204505	0.12981472	0.18304097	0.22470843	NA	0.153095	0.133988	0.080773	0.05916	NA
9/24/12 1:45	0	0	0.1204505	0.12981472	0.18304097	0.22470843	NA	0.153095	0.133414	0.080773	0.058626	NA
9/24/12 1:50	0	0	0.1204505	0.12981472	0.18304097	0.22470843	NA	0.153095	0.133414	0.080773	0.058626	NA
9/24/12 1:55	0	0	0.1204505	0.12981472	0.18304097	0.22470843	NA	0.153095	0.133988	0.080773	0.058626	NA
9/24/12 2:00	0	0	0.1204505	0.12981472	0.18304097	0.22470843	NA	0.152511	0.133988	0.080773	0.058626	NA
9/24/12 2:05	0	0	0.1204505	0.12981472	0.18304097	0.22639024	NA	0.152511	0.133988	0.080773	0.058626	NA
9/24/12 2:10	0	0	0.1204505	0.12981472	0.18304097	0.22470843	NA	0.152511	0.133988	0.080773	0.058626	NA
9/24/12 2:15	0	0	0.1204505	0.12981472	0.18304097	0.22470843	NA	0.152511	0.133988	0.080773	0.058626	NA
9/24/12 2:20	0	0	0.1204505	0.12981472	0.18304097	0.22470843	NA	0.152511	0.133988	0.080773	0.058626	NA
9/24/12 2:25	0	0	0.1204505	0.12981472	0.18304097	0.22470843	NA	0.152511	0.133988	0.080773	0.058626	NA
9/24/12 2:30	0	0	0.1204505	0.12981472	0.18304097	0.22470843	NA	0.152511	0.133414	0.080773	0.058626	NA
9/24/12 2:35	0	0	0.1204505	0.12981472	0.18304097	0.22470843	NA	0.152511	0.133988	0.080773	0.058626	NA
9/24/12 2:40	0	0	0.1204505	0.12981472	0.18304097	0.22470843	NA	0.152511	0.133414	0.080773	0.058626	NA
9/24/12 2:45	0	0	0.1204505	0.12981472	0.18304097	0.22470843	NA	0.152511	0.133988	0.080773	0.058626	NA
9/24/12 2:50	0	0	0.1204505	0.12981472	0.18304097	0.22470843	NA	0.152511	0.133414	0.080773	0.058626	NA
9/24/12 2:55	0	0	0.1204505	0.12981472	0.18304097	0.22470843	NA	0.152511	0.133988	0.080773	0.058626	NA
9/24/12 3:00	0	0	0.1204505	0.12981472	0.18304097	0.22470843	NA	0.151928	0.133988	0.080773	0.058626	NA
9/24/12 3:05	0	0	0.1204505	0.12981472	0.18304097	0.22470843	NA	0.152511	0.133414	0.080773	0.058626	NA
9/24/12 3:10	0	0	0.1204505	0.12981472	0.18304097	0.22470843	NA	0.152511	0.133414	0.080773	0.058626	NA
9/24/12 3:15	0	0	0.1204505	0.13116966	0.18304097	0.22470843	NA	0.152511	0.133988	0.080773	0.058626	NA
9/24/12 3:20	0	0	0.1204505	0.12981472	0.18304097	0.22470843	NA	0.152511	0.133988	0.080773	0.058626	NA
9/24/12 3:25	0	0	0.1204505	0.13116966	0.18304097	0.22470843	NA	0.152511	0.133414	0.080773	0.058626	NA
9/24/12 3:30	0	0	0.1204505	0.12981472	0.18304097	0.22470843	NA	0.152511	0.133988	0.080773	0.058626	NA
9/24/12 3:35	0	0	0.1204505	0.12981472	0.18304097	0.22470843	NA	0.151928	0.133988	0.080773	0.058626	NA
9/24/12 3:40	0	0	0.1204505	0.12981472	0.18304097	0.22470843	NA	0.151928	0.133988	0.080773	0.058626	NA
9/24/12 3:45	0	0	0.1204505	0.13116966	0.18304097	0.22470843	NA	0.152511	0.133414	0.080773	0.058626	NA
9/24/12 3:50	0	0	0.1204505	0.13116966	0.18304097	0.22470843	NA	0.151928	0.133414	0.080773	0.058626	NA
9/24/12 3:55	0	0	0.1204505	0.13116966	0.18304097	0.22470843	NA	0.151928	0.133414	0.080773	0.058626	NA
9/24/12 4:00	0	0	0.1204505	0.13116966	0.18457383	0.22470843	NA	0.151928	0.133414	0.080773	0.058626	NA
9/24/12 4:05	0	0	0.1204505	0.13116966	0.18304097	0.22470843	NA	0.151928	0.133988	0.080773	0.058626	NA
9/24/12 4:10	0	0	0.1217755	0.13116966	0.18304097	0.22470843	NA	0.151928	0.133414	0.080773	0.058626	NA
9/24/12 4:15	0	0	0.1204505	0.13116966	0.18304097	0.22470843	NA	0.151928	0.133414	0.080773	0.058626	NA
9/24/12 4:20	0	0	0.1204505	0.13116966	0.18304097	0.22470843	NA	0.151928	0.133414	0.080773	0.058626	NA
9/24/12 4:25	0	0	0.1217755	0.13116966	0.18304097	0.22470843	NA	0.151928	0.133414	0.080773	0.058626	NA
9/24/12 4:30	0	0	0.1217755	0.13116966	0.18304097	0.22470843	NA	0.151928	0.133414	0.080773	0.058626	NA
9/24/12 4:35	0	0	0.1217755	0.13116966	0.18304097	0.22470843	NA	0.151928	0.133414	0.080773	0.058626	NA
9/24/12 4:40	0	0	0.1217755	0.13116966	0.18304097	0.22470843	NA	0.151928	0.133414	0.080773	0.058626	NA
9/24/12 4:45	0	0	0.1217755	0.13116966	0.18304097	0.22470843	NA	0.151928	0.133414	0.080773	0.058626	NA
9/24/12 4:50	0	0	0.1217755	0.13116966	0.18457383	0.22470843	NA	0.151928	0.133414	0.080773	0.058626	NA
9/24/12 4:55	0	0	0.1217755	0.13116966	0.18304097	0.22470843	NA	0.151928	0.133414	0.080773	0.058626	NA
9/24/12 5:00	0	0	0.1204505	0.13116966	0.18457383	0.22470843	NA	0.151928	0.133414	0.080773	0.058626	NA
9/24/12 5:05	0	0	0.1217755	0.13116966	0.18304097	0.22470843	NA	0.151928	0.133988	0.080773	0.058626	NA
9/24/12 5:10	0	0	0.1217755	0.13116966	0.18304097	0.22470843	NA	0.151928	0.133988	0.080773	0.058626	NA
9/24/12 5:15	0	0	0.1217755	0.13116966	0.18457383	0.22470843	NA	0.151345	0.133414	0.080773	0.058626	NA
9/24/12 5:20	0	0	0.1217755	0.13116966	0.18304097	0.22470843	NA	0.151928	0.133988	0.080773	0.058626	NA
9/24/12 5:25	0	0	0.1217755	0.13116966	0.18457383	0.22470843	NA	0.151928	0.133414	0.080773	0.058626	NA
9/24/12 5:30	0	0	0.1217755	0.13116966	0.18457383	0.22470843	NA	0.151928	0.133414	0.080773	0.058092	NA
9/24/12 5:35	0	0	0.1217755	0.13116966	0.18457383	0.22470843	NA	0.151928	0.133414	0.080773	0.058626	NA
9/24/12 5:40	0	0	0.1217755	0.13116966	0.18457383	0.22470843	NA	0.151928	0.133988	0.080773	0.058626	NA
9/24/12 5:45	0	0	0.1217755	0.13116966	0.18304097	0.22470843	NA	0.151345	0.133988	0.080773	0.058626	NA
9/24/12 5:50	0	0	0.1217755	0.13116966	0.18457383	0.22470843	NA	0.151928	0.133988	0.080773	0.058092	NA
9/24/12 5:55	0	0	0.1217755	0.13116966	0.18457383	0.22470843	NA	0.151928	0.133414	0.080773	0.058626	NA
9/24/12 6:00	0	0	0.1217755	0.13252896	0.18304097	0.22470843	NA	0.151928	0.133414	0.080773	0.058626	NA
9/24/12 6:05	0	0	0.1217755	0.13116966	0.18304097	0.22470843	NA	0.151345	0.133414	0.080773	0.058626	NA
9/24/12 6:10	0	0	0.1217755	0.13252896	0.18457383	0.22470843	NA	0.151928	0.133414	0.080773	0.058626	NA
9/24/12 6:15	0	0	0.1217755	0.13116966	0.18457383	0.22470843	NA	0.151345	0.133414	0.080773	0.058626	NA
9/24/12 6:20	0	0	0.1217755	0.13252896	0.18304097	0.22470843	NA	0.151345	0.133414	0.080773	0.058626	NA
9/24/12 6:25	0	0	0.1217755	0.13116966	0.18457383	0.22470843	NA	0.151345	0.133414	0.080773	0.058092	NA
9/24/12 6:30	0	0	0.1217755	0.13116966	0.18304097	0.22470843	NA	0.151345	0.133414	0.080773	0.058092	NA
9/24/12 6:35	0	0	0.1217755	0.13116966	0.18457383	0.22470843	NA	0.151345	0.133414	0.080773	0.058092	NA
9/24/12 6:40	0	0	0.1217755	0.13116966	0.18457383	0.22470843	NA	0.151928	0.133414	0.080773	0.058092	NA
9/24/12 6:45	0	0	0.1217755	0.13252896	0.18457383	0.22470843	NA	0.151345	0.133414	0.080773	0.058092	NA
9/24/12 6:50	0	0	0.1217755	0.13252896	0.18457383	0.22470843	NA	0.151345	0.133414	0.080773	0.058092	NA
9/24/12 6:55	0	0	0.1217755	0.13252896	0.18457383	0.22303277	NA	0.151345	0.133414	0.080773	0.058092	NA
9/24/12 7:00	0	0	0.1217755	0.13116966	0.18457383	0.22470843	NA	0.151345	0.133414	0.080773	0.058626	NA
9/24/12 7:05	0	0	0.1217755	0.13116966	0.18457383	0.22470843	NA	0.151928	0.133414	0.080773	0.058092	NA
9/24/12 7:10	0	0	0.1217755	0.13116966	0.18304097	0.22470843	NA	0.151345	0.133414	0.080773	0.058092	NA
9/24/12 7:15	0	0	0.1217755	0.13116966	0.18304097	0.22470843	NA	0.151345	0.133414	0.080773	0.058092	NA
9/24/12 7:20	0	0	0.1217755	0.13116966	0.18457383	0.22470843	NA	0.151345	0.133414	0.080773	0.058092	NA
9/24/12 7:25	0	0	0.1217755	0.13116966	0.18304097	0.22470843	NA	0.151345	0.133414	0.080773	0.058092	NA
9/24/12 7:30	0	0	0.1217755	0.13116966	0.18304097	0.22470843	NA	0.151345	0.133414	0.080773	0.058092	NA
9/24/12 7:35	0	0	0.1204505	0.13116966	0.18304097	0.22470843	NA	0.151345	0.132841	0.080773	0.058092	NA
9/24/12 7:40	0	0	0.1204505	0.13116966	0.18304097	0.22470843	NA	0.151345	0.133414	0.080773	0.058092	NA
9/24/12 7:45	0	0	0.1204505	0.12981472	0.18304097	0.22470843	NA	0.151345	0.133414	0.080773	0.058092	NA
9/24/12 7:50	0	0	0.1204505	0.13116966	0.18304097	0.22470843	NA	0.151345	0.132841	0.080773	0.058092	NA
9/24/12 7:55	0	0	0.1204505	0.12981472	0.18304097	0.22470843	NA	0.151345	0.132841	0.080773	0.058092	NA
9/24/12 8:00	0	0	0.1204505	0.12981472	0.18304097	0.22470843	NA	0.151345	0.132841	0.080773	0.058092	NA
9/24/12 8:05	0	0	0.1204505	0.12981472	0.18304097	0.22470843	NA	0.150762	0.132841	0.080773	0.057558	NA
9/24/12 8:10	0	0	0.1204505	0.12981472	0.18304097	0.22470843	NA	0.151345	0.132841	0.080773	0.058092	NA
9/24/12 8:15	0	0	0.1204505	0.12981472	0.18304097	0.22470843	NA	0.150762	0.132841	0.080227	0.058092	NA
9/24/12 8:20	0	0	0.1204505	0.12981472	0.18304097	0.22470843	NA	0.151345	0.132841	0.080773	0.058092	NA
9/24/12 8:25	0	0	0.1191297	0.12846413	0.18304097	0.22470843	NA	0.151345	0.132841	0.080773	0.058092	NA
9/24/12 8:30	0	0	0.1191297	0.12846413	0.18304097	0.22470843	NA	0.151345	0.132841	0.080227	0.058092	NA
9/24/12 8:35	0	0	0.1191297	0.12846413	0.18151341	0.22470843	NA	0.150762	0.132267	0.080227	0.058092	NA
9/24/12 8:40	0	0	0.1191297	0.12846413	0.18151341	0.22470843	NA	0.150762	0.132267	0.080227	0.058092	NA
9/24/12 8:45	0	0	0.1191297	0.12846413	0.18151341	0.22303277	NA	0.151345	0.132267	0.080227	0.058092	NA
9/24/12 8:50	0	0	0.1191297	0.12846413	0.18151341	0.22470843	NA	0.151345	0.132267	0.080227	0.057558	NA
9/24/12 8:55	0	0	0.117813	0.12846413	0.18151341	0.22303277	NA	0.151928	0.132267	0.080227	0.058092	NA
9/24/12 9:00	0	0	0.117813	0.12711785	0.18151341	0.22303277	NA	0.151345	0.132267	0.080227	0.057558	NA
9/24/12 9:05	0	0	0.117813	0.12711785	0.18151341	0.22303277	NA	0.151345	0.131694	0.080227	0.057558	NA
9/24/12 9:10	0	0	0.117813	0.12711785	0.17999112	0.22303277	NA	0.151345	0.132267	0.080227	0.057558	NA
9/24/12 9:15	0	0	0.117813	0.12711785	0.17999112	0.22303277	NA	0.151345	0.131694	0.080227	0.057558	NA
9/24/12 9:20	0	0	0.117813	0.12577587	0.17999112	0.22303277	NA	0.151345	0.131694	0.080227	0.057558	NA
9/24/12 9:25	0	0	0.117813	0.12577587	0.17999112	0.22303277	NA	0.151345	0.131694	0.080227	0.057558	NA
9/24/12 9:30	0	0	0.1165005	0.12577587	0.17999112	0.22303277	NA	0.151345	0.131694	0.080227	0.057558	NA
9/24/12 9:35	0	0	0.1165005	0.12577587	0.17999112	0.22303277	NA	0.151345	0.131694	0.079681	0.057558	NA
9/24/12 9:40	0	0	0.1165005	0.12577587	0.17999112	0.22303277	NA	0.150762	0.131694	0.080227	0.057558	NA
9/24/12 9:45	0	0	0.1165005	0.12577587	0.17999112	0.22303277	NA	0.151345	0.131694	0.080227	0.057558	NA
9/24/12 9:50	0	0	0.1165005	0.12577587	0.17999112	0.22303277	NA	0.151345	0.131121	0.080227	0.057558	NA
9/24/12 9:55	0	0	0.1165005	0.12577587	0.17999112	0.22303277	NA	0.151345	0.131121	0.080227	0.057558	NA
9/24/12 10:00	0	0	0.1165005	0.12577587	0.17847406	0.22303277	NA	0.150762	0.131121	0.080227	0.057558	NA
9/24/12 10:05	0	0	0.1165005	0.12443817	0.17847406	0.22303277	NA	0.151345	0.131121	0.079681	0.057558	NA
9/24/12 10:10	0	0	0.1165005	0.12443817	0.17847406	0.22303277	NA	0.150762	0.131121	0.079681	0.057558	NA
9/24/12 10:15	0	0	0.1165005	0.12443817	0.17847406	0.22303277	NA	0.150762	0.131121	0.079681	0.057558	NA
9/24/12 10:20	0	0	0.1165005	0.12443817	0.17847406	0.22303277	NA	0.150762	0.130549	0.079681	0.057558	NA
9/24/12 10:25	0	0	0.1165005	0.12443817	0.17847406	0.22303277	NA	0.150179	0.130549	0.079681	0.057558	NA
9/24/12 10:30	0	0	0.1151922	0.12443817	0.17847406	0.22303277	NA	0.150762	0.130549	0.079681	0.057558	NA
9/24/12 10:35	0	0	0.1151922	0.12443817	0.17696221	0.22303277	NA	0.150179	0.130549	0.079681	0.057558	NA
9/24/12 10:40	0	0	0.1151922	0.12443817	0.17696221	0.22303277	NA	0.150179	0.130549	0.079681	0.057558	NA
9/24/12 10:45	0	0	0.1151922	0.12310472	0.17696221	0.22303277	NA	0.150179	0.130549	0.079681	0.057558	NA
9/24/12 10:50	0	0	0.1151922	0.12310472	0.17696221	0.22303277	NA	0.150179	0.130549	0.079681	0.057558	NA
9/24/12 10:55	0	0	0.1151922	0.12310472	0.17696221	0.22303277	NA	0.150179	0.129977	0.079681	0.057558	NA
9/24/12 11:00	0	0	0.1151922	0.12310472	0.17696221	0.22303277	NA	0.149597	0.129977	0.079681	0.057558	NA
9/24/12 11:05	0	0	0.1151922	0.12310472	0.17696221	0.22303277	NA	0.149597	0.129977	0.079681	0.057558	NA
9/24/12 11:10	0	0	0.1151922	0.12310472	0.17696221	0.22303277	NA	0.150179	0.129977	0.079681	0.057558	NA
9/24/12 11:15	0	0	0.1138879	0.1217755	0.17696221	0.22303277	NA	0.149597	0.129977	0.079681	0.057558	NA
9/24/12 11:20	0	0	0.1138879	0.1217755	0.17696221	0.22303277	NA	0.149597	0.129977	0.079681	0.057558	NA
9/24/12 11:25	0	0	0.1138879	0.1217755	0.17545554	0.22303277	NA	0.149597	0.129977	0.079681	0.057558	NA
9/24/12 11:30	0	0	0.1138879	0.1217755	0.17545554	0.22303277	NA	0.149597	0.129977	0.079681	0.057558	NA
9/24/12 11:35	0	0	0.1138879	0.1217755	0.17545554	0.22303277	NA	0.149597	0.129405	0.079681	0.057558	NA
9/24/12 11:40	0	0	0.1138879	0.1217755	0.17545554	0.22303277	NA	0.149597	0.129405	0.079681	0.057558	NA
9/24/12 11:45	0	0	0.1138879	0.1217755	0.17545554	0.22303277	NA	0.149015	0.129405	0.079681	0.057025	NA
9/24/12 11:50	0	0	0.1138879	0.1217755	0.17545554	0.22303277	NA	0.149015	0.129405	0.079681	0.057025	NA
9/24/12 11:55	0	0	0.1138879	0.12045049	0.17545554	0.22303277	NA	0.149015	0.129405	0.079681	0.057558	NA
9/24/12 12:00	0	0	0.1125877	0.12045049	0.17545554	0.22303277	NA	0.149015	0.129405	0.079681	0.057558	NA
9/24/12 12:05	0	0	0.1125877	0.12045049	0.17545554	0.22303277	NA	0.149015	0.129405	0.079136	0.057025	NA
9/24/12 12:10	0	0	0.1125877	0.12045049	0.17545554	0.22303277	NA	0.149015	0.129405	0.079681	0.057025	NA
9/24/12 12:15	0	0	0.1125877	0.12045049	0.17395401	0.22303277	NA	0.149015	0.128833	0.079681	0.057025	NA
9/24/12 12:20	0	0	0.1125877	0.12045049	0.17395401	0.22303277	NA	0.148433	0.128833	0.079681	0.057025	NA
9/24/12 12:25	0	0	0.1125877	0.12045049	0.17395401	0.22303277	NA	0.148433	0.128833	0.079681	0.057025	NA
9/24/12 12:30	0	0	0.1125877	0.12045049	0.17395401	0.22303277	NA	0.148433	0.128833	0.079681	0.057025	NA
9/24/12 12:35	0	0	0.1125877	0.12045049	0.17395401	0.22303277	NA	0.148433	0.128833	0.079681	0.057025	NA
9/24/12 12:40	0	0	0.1125877	0.12045049	0.17395401	0.22303277	NA	0.147852	0.128262	0.079136	0.057025	NA
9/24/12 12:45	0	0	0.1125877	0.12045049	0.17395401	0.22303277	NA	0.148433	0.128262	0.079136	0.057025	NA
9/24/12 12:50	0	0	0.1125877	0.11912967	0.17395401	0.22303277	NA	0.148433	0.128262	0.079681	0.057025	NA
9/24/12 12:55	0	0	0.1125877	0.11912967	0.17395401	0.22303277	NA	0.147852	0.128262	0.079681	0.057025	NA
9/24/12 13:00	0	0	0.1125877	0.11912967	0.17395401	0.22303277	NA	0.147852	0.128262	0.079681	0.057025	NA
9/24/12 13:05	0	0	0.1125877	0.11912967	0.17395401	0.22136324	NA	0.147852	0.128262	0.079136	0.057025	NA
9/24/12 13:10	0	0	0.1125877	0.11912967	0.17395401	0.22303277	NA	0.147852	0.128262	0.079136	0.057025	NA
9/24/12 13:15	0	0	0.1125877	0.11912967	0.17245761	0.22303277	NA	0.147852	0.128262	0.079681	0.057025	NA
9/24/12 13:20	0	0	0.1125877	0.11912967	0.17245761	0.22303277	NA	0.147852	0.128262	0.079136	0.057025	NA
9/24/12 13:25	0	0	0.1125877	0.11912967	0.17245761	0.22136324	NA	0.147852	0.128262	0.079136	0.057025	NA
9/24/12 13:30	0	0	0.1125877	0.11781303	0.17245761	0.22303277	NA	0.147852	0.128262	0.079136	0.057025	NA
9/24/12 13:35	0	0	0.1112916	0.11912967	0.17245761	0.22136324	NA	0.147852	0.128262	0.079136	0.057025	NA
9/24/12 13:40	0	0	0.1112916	0.11781303	0.17245761	0.22303277	NA	0.147271	0.127691	0.079136	0.057025	NA
9/24/12 13:45	0	0	0.1112916	0.11781303	0.17245761	0.22303277	NA	0.147271	0.127691	0.079681	0.057025	NA
9/24/12 13:50	0	0	0.1112916	0.11781303	0.17245761	0.22303277	NA	0.147271	0.127691	0.079136	0.057025	NA
9/24/12 13:55	0	0	0.1112916	0.11781303	0.17245761	0.22136324	NA	0.14669	0.127691	0.079136	0.057025	NA
9/24/12 14:00	0	0	0.1112916	0.11781303	0.17245761	0.22136324	NA	0.147271	0.127691	0.079136	0.057025	NA
9/24/12 14:05	0	0	0.1112916	0.11781303	0.17245761	0.22136324	NA	0.147271	0.127691	0.079136	0.057025	NA
9/24/12 14:10	0	0	0.1112916	0.11781303	0.17096631	0.22136324	NA	0.147271	0.127691	0.079136	0.057025	NA
9/24/12 14:15	0	0	0.1112916	0.11781303	0.17096631	0.22136324	NA	0.14669	0.12712	0.079136	0.057025	NA
9/24/12 14:20	0	0	0.1112916	0.11781303	0.17096631	0.22136324	NA	0.14669	0.12712	0.079136	0.057025	NA
9/24/12 14:25	0	0	0.1112916	0.11781303	0.17096631	0.22136324	NA	0.14669	0.12712	0.079136	0.056492	NA
9/24/12 14:30	0	0	0.1112916	0.11781303	0.17096631	0.22136324	NA	0.14669	0.12712	0.079136	0.057025	NA
9/24/12 14:35	0	0	0.1112916	0.11781303	0.17096631	0.22136324	NA	0.14669	0.12712	0.079136	0.057025	NA
9/24/12 14:40	0	0	0.1112916	0.11650052	0.17096631	0.22136324	NA	0.14669	0.12712	0.079136	0.057025	NA
9/24/12 14:45	0	0	0.1112916	0.11781303	0.17096631	0.22136324	NA	0.14669	0.12712	0.079136	0.057025	NA
9/24/12 14:50	0	0	0.1112916	0.11650052	0.17096631	0.22136324	NA	0.14611	0.12712	0.079136	0.056492	NA
9/24/12 14:55	0	0	0.1112916	0.11650052	0.17096631	0.22136324	NA	0.14611	0.12655	0.079136	0.057025	NA
9/24/12 15:00	0	0	0.1112916	0.11650052	0.17096631	0.22136324	NA	0.14611	0.12655	0.079136	0.056492	NA
9/24/12 15:05	0	0	0.1112916	0.11650052	0.17096631	0.22136324	NA	0.14611	0.12655	0.079136	0.056492	NA
9/24/12 15:10	0	0	0.1112916	0.11781303	0.17096631	0.22136324	NA	0.14611	0.12655	0.079136	0.056492	NA
9/24/12 15:15	0	0	0.1112916	0.11650052	0.17096631	0.22136324	NA	0.14611	0.12655	0.079136	0.056492	NA
9/24/12 15:20	0	0	0.1112916	0.11781303	0.17096631	0.22136324	NA	0.14611	0.12655	0.079136	0.056492	NA
9/24/12 15:25	0	0	0.1112916	0.11650052	0.17096631	0.22136324	NA	0.14553	0.12655	0.079136	0.056492	NA
9/24/12 15:30	0	0	0.1112916	0.11650052	0.17096631	0.22136324	NA	0.14611	0.125979	0.079136	0.056492	NA
9/24/12 15:35	0	0	0.1112916	0.11650052	0.17096631	0.22136324	NA	0.14553	0.12655	0.079136	0.056492	NA
9/24/12 15:40	0	0	0.1112916	0.11650052	0.17096631	0.22136324	NA	0.14553	0.125979	0.079136	0.056492	NA
9/24/12 15:45	0	0	0.1112916	0.11650052	0.17096631	0.22136324	NA	0.14553	0.125979	0.079136	0.056492	NA
9/24/12 15:50	0	0	0.1112916	0.11650052	0.17096631	0.22136324	NA	0.14553	0.125979	0.07859	0.056492	NA
9/24/12 15:55	0	0	0.1112916	0.11650052	0.17096631	0.22136324	NA	0.14553	0.125979	0.07859	0.056492	NA
9/24/12 16:00	0	0	0.1112916	0.11650052	0.17096631	0.22136324	NA	0.14553	0.125979	0.079136	0.056492	NA
9/24/12 16:05	0	0	0.1112916	0.11650052	0.17096631	0.22136324	NA	0.14495	0.125979	0.07859	0.056492	NA
9/24/12 16:10	0	0	0.1112916	0.11650052	0.17096631	0.22136324	NA	0.14495	0.125979	0.07859	0.056492	NA
9/24/12 16:15	0	0	0.1112916	0.11650052	0.17096631	0.22136324	NA	0.14495	0.125979	0.07859	0.056492	NA
9/24/12 16:20	0	0	0.1112916	0.11650052	0.17096631	0.22136324	NA	0.14495	0.125979	0.07859	0.055959	NA
9/24/12 16:25	0	0	0.1112916	0.11650052	0.17096631	0.22136324	NA	0.14495	0.125979	0.07859	0.056492	NA
9/24/12 16:30	0	0	0.1112916	0.11650052	0.17096631	0.22136324	NA	0.14495	0.125979	0.07859	0.056492	NA
9/24/12 16:35	0	0	0.1112916	0.11650052	0.17096631	0.22136324	NA	0.14437	0.125979	0.07859	0.056492	NA
9/24/12 16:40	0	0	0.1112916	0.11781303	0.17096631	0.22136324	NA	0.14495	0.125979	0.07859	0.056492	NA
9/24/12 16:45	0	0	0.1112916	0.11650052	0.17096631	0.22136324	NA	0.14495	0.125979	0.07859	0.056492	NA
9/24/12 16:50	0	0	0.1112916	0.11650052	0.17096631	0.22136324	NA	0.14437	0.125979	0.07859	0.055959	NA
9/24/12 16:55	0	0	0.1112916	0.11650052	0.17096631	0.22136324	NA	0.14437	0.125979	0.07859	0.056492	NA
9/24/12 17:00	0	0	0.1112916	0.11650052	0.17096631	0.22136324	NA	0.14437	0.12541	0.07859	0.055959	NA
9/24/12 17:05	0	0	0.1112916	0.11781303	0.17096631	0.22136324	NA	0.14437	0.12541	0.07859	0.055959	NA
9/24/12 17:10	0	0	0.1112916	0.11781303	0.17096631	0.22136324	NA	0.14437	0.12541	0.07859	0.055959	NA
9/24/12 17:15	0	0	0.1112916	0.11781303	0.17096631	0.22136324	NA	0.14437	0.12541	0.07859	0.055959	NA
9/24/12 17:20	0	0	0.1125877	0.11650052	0.17096631	0.22136324	NA	0.143791	0.12541	0.07859	0.056492	NA
9/24/12 17:25	0	0	0.1112916	0.11781303	0.17096631	0.22136324	NA	0.143791	0.12541	0.07859	0.055959	NA
9/24/12 17:30	0	0	0.1112916	0.11781303	0.17096631	0.22136324	NA	0.14437	0.12541	0.07859	0.055959	NA
9/24/12 17:35	0	0	0.1125877	0.11781303	0.17096631	0.22136324	NA	0.143791	0.125979	0.07859	0.055959	NA
9/24/12 17:40	0	0	0.1125877	0.11781303	0.17096631	0.22136324	NA	0.143791	0.12541	0.07859	0.055959	NA
9/24/12 17:45	0	0	0.1125877	0.11781303	0.17096631	0.22136324	NA	0.14437	0.125979	0.07859	0.055959	NA
9/24/12 17:50	0	0	0.1125877	0.11781303	0.17096631	0.22136324	NA	0.143791	0.12541	0.07859	0.055959	NA
9/24/12 17:55	0	0	0.1125877	0.11781303	0.17096631	0.22136324	NA	0.143791	0.12541	0.07859	0.055959	NA
9/24/12 18:00	0	0	0.1125877	0.11781303	0.17096631	0.22136324	NA	0.143791	0.12541	0.07859	0.055959	NA
9/24/12 18:05	0	0	0.1125877	0.11781303	0.17096631	0.22136324	NA	0.143791	0.125979	0.07859	0.055959	NA
9/24/12 18:10	0	0	0.1125877	0.11781303	0.17096631	0.22136324	NA	0.143791	0.12541	0.07859	0.055959	NA
9/24/12 18:15	0	0	0.1125877	0.11781303	0.17096631	0.22136324	NA	0.143791	0.12541	0.07859	0.055959	NA
9/24/12 18:20	0	0	0.1125877	0.11781303	0.17096631	0.22136324	NA	0.143791	0.12541	0.07859	0.055959	NA
9/24/12 18:25	0	0	0.1125877	0.11781303	0.17096631	0.22136324	NA	0.143791	0.12541	0.07859	0.055959	NA
9/24/12 18:30	0	0	0.1125877	0.11781303	0.17096631	0.22136324	NA	0.143791	0.12541	0.07859	0.055959	NA
9/24/12 18:35	0	0	0.1125877	0.11781303	0.17096631	0.22136324	NA	0.143791	0.125979	0.07859	0.055959	NA
9/24/12 18:40	0	0	0.1125877	0.11912967	0.17096631	0.22136324	NA	0.143212	0.12541	0.07859	0.055959	NA
9/24/12 18:45	0	0	0.1125877	0.11781303	0.17096631	0.22136324	NA	0.143212	0.125979	0.07859	0.055959	NA
9/24/12 18:50	0	0	0.1125877	0.11912967	0.17096631	0.22136324	NA	0.143791	0.12541	0.07859	0.055959	NA
9/24/12 18:55	0	0	0.1125877	0.11912967	0.17096631	0.22136324	NA	0.143212	0.12541	0.07859	0.055959	NA
9/24/12 19:00	0	0	0.1125877	0.11781303	0.17096631	0.22136324	NA	0.143791	0.12541	0.07859	0.055959	NA
9/24/12 19:05	0	0	0.1125877	0.11781303	0.17096631	0.22136324	NA	0.143212	0.12541	0.07859	0.055959	NA
9/24/12 19:10	0	0	0.1125877	0.11912967	0.17096631	0.22136324	NA	0.143212	0.125979	0.07859	0.055959	NA
9/24/12 19:15	0	0	0.1125877	0.11912967	0.17096631	0.22136324	NA	0.143212	0.12541	0.07859	0.055959	NA
9/24/12 19:20	0	0	0.1125877	0.11912967	0.17096631	0.22136324	NA	0.143212	0.12541	0.07859	0.055959	NA
9/24/12 19:25	0	0	0.1125877	0.11912967	0.17096631	0.22136324	NA	0.143212	0.125979	0.07859	0.055959	NA
9/24/12 19:30	0	0	0.1125877	0.11912967	0.17096631	0.22136324	NA	0.143212	0.12541	0.07859	0.055959	NA
9/24/12 19:35	0	0	0.1125877	0.11912967	0.17096631	0.22136324	NA	0.143212	0.12541	0.07859	0.055959	NA
9/24/12 19:40	0	0	0.1125877	0.11912967	0.17096631	0.22136324	NA	0.143212	0.12541	0.07859	0.055959	NA
9/24/12 19:45	0	0	0.1125877	0.11912967	0.17096631	0.22136324	NA	0.143212	0.12541	0.07859	0.055959	NA
9/24/12 19:50	0	0	0.1125877	0.11912967	0.17096631	0.22136324	NA	0.143212	0.12541	0.07859	0.055959	NA
9/24/12 19:55	0	0	0.1125877	0.11912967	0.17096631	0.22136324	NA	0.143212	0.12541	0.07859	0.055959	NA
9/24/12 20:00	0	0	0.1125877	0.11912967	0.17096631	0.22136324	NA	0.143212	0.12541	0.07859	0.055959	NA
9/24/12 20:05	0	0	0.1125877	0.11912967	0.17245761	0.22136324	NA	0.143212	0.12541	0.07859	0.055959	NA
9/24/12 20:10	0	0	0.1125877	0.11912967	0.17096631	0.22136324	NA	0.142633	0.125979	0.07859	0.055959	NA
9/24/12 20:15	0	0	0.1125877	0.11912967	0.17245761	0.22136324	NA	0.142633	0.12541	0.07859	0.055959	NA
9/24/12 20:20	0	0	0.1125877	0.11912967	0.17096631	0.22136324	NA	0.142633	0.12541	0.07859	0.055959	NA
9/24/12 20:25	0	0	0.1125877	0.11912967	0.17096631	0.22136324	NA	0.142633	0.12541	0.07859	0.055426	NA
9/24/12 20:30	0	0	0.1125877	0.11912967	0.17245761	0.22136324	NA	0.142633	0.12541	0.07859	0.055426	NA
9/24/12 20:35	0	0	0.1125877	0.11912967	0.17096631	0.22136324	NA	0.142633	0.12541	0.07859	0.055426	NA
9/24/12 20:40	0	0	0.1125877	0.11912967	0.17096631	0.22136324	NA	0.142633	0.12541	0.07859	0.055426	NA
9/24/12 20:45	0	0	0.1125877	0.11912967	0.17245761	0.22136324	NA	0.142633	0.12541	0.07859	0.055426	NA
9/24/12 20:50	0	0	0.1125877	0.11912967	0.17096631	0.22136324	NA	0.142633	0.12541	0.07859	0.055426	NA
9/24/12 20:55	0	0	0.1125877	0.11912967	0.17245761	0.22136324	NA	0.142633	0.12541	0.07859	0.055426	NA
9/24/12 21:00	0	0	0.1125877	0.11912967	0.17245761	0.22136324	NA	0.142633	0.12541	0.07859	0.055426	NA
9/24/12 21:05	0	0	0.1125877	0.11912967	0.17245761	0.22136324	NA	0.142633	0.12541	0.07859	0.055426	NA
9/24/12 21:10	0	0	0.1125877	0.11912967	0.17245761	0.22136324	NA	0.142633	0.125979	0.07859	0.055426	NA
9/24/12 21:15	0	0	0.1125877	0.11912967	0.17245761	0.22136324	NA	0.142633	0.12541	0.07859	0.055426	NA
9/24/12 21:20	0	0	0.1125877	0.11912967	0.17245761	0.22136324	NA	0.142055	0.12541	0.07859	0.055426	NA
9/24/12 21:25	0	0	0.1125877	0.11912967	0.17245761	0.22136324	NA	0.142633	0.125979	0.07859	0.055426	NA
9/24/12 21:30	0	0	0.1125877	0.11912967	0.17245761	0.22136324	NA	0.142055	0.12541	0.07859	0.055426	NA
9/24/12 21:35	0	0	0.1125877	0.11912967	0.17245761	0.22136324	NA	0.142055	0.12541	0.07859	0.055426	NA
9/24/12 21:40	0	0	0.1125877	0.11912967	0.17245761	0.22136324	NA	0.142055	0.12541	0.07859	0.055426	NA
9/24/12 21:45	0	0	0.1125877	0.11912967	0.17245761	0.22136324	NA	0.142055	0.12541	0.07859	0.055426	NA
9/24/12 21:50	0	0	0.1125877	0.11912967	0.17245761	0.22136324	NA	0.142055	0.12541	0.07859	0.054894	NA
9/24/12 21:55	0	0	0.1125877	0.11912967	0.17245761	0.22136324	NA	0.142055	0.12541	0.07859	0.054894	NA
9/24/12 22:00	0	0	0.1125877	0.11912967	0.17245761	0.22136324	NA	0.142055	0.12541	0.07859	0.055426	NA
9/24/12 22:05	0	0	0.1125877	0.11912967	0.17245761	0.22136324	NA	0.142055	0.12541	0.07859	0.054894	NA
9/24/12 22:10	0	0	0.1125877	0.11912967	0.17245761	0.22136324	NA	0.142055	0.12541	0.07859	0.054894	NA
9/24/12 22:15	0	0	0.1125877	0.11912967	0.17245761	0.22136324	NA	0.142055	0.12541	0.07859	0.054894	NA
9/24/12 22:20	0	0	0.1125877	0.11912967	0.17245761	0.22136324	NA	0.142055	0.12541	0.07859	0.054894	NA
9/24/12 22:25	0	0	0.1125877	0.11912967	0.17245761	0.22136324	NA	0.142055	0.12541	0.07859	0.054894	NA
9/24/12 22:30	0	0	0.1125877	0.11912967	0.17245761	0.22136324	NA	0.142055	0.12541	0.07859	0.054894	NA
9/24/12 22:35	0	0	0.1125877	0.11912967	0.17245761	0.22136324	NA	0.142055	0.12541	0.07859	0.054894	NA
9/24/12 22:40	0	0	0.1125877	0.12045049	0.17245761	0.22136324	NA	0.142055	0.125979	0.07859	0.054894	NA
9/24/12 22:45	0	0	0.1125877	0.12045049	0.17245761	0.22136324	NA	0.142055	0.12541	0.07859	0.054894	NA
9/24/12 22:50	0	0	0.1125877	0.12045049	0.17245761	0.22136324	NA	0.141477	0.12541	0.07859	0.054894	NA
9/24/12 22:55	0	0	0.1125877	0.12045049	0.17245761	0.22136324	NA	0.142055	0.125979	0.07859	0.054894	NA
9/24/12 23:00	0	0	0.1125877	0.11912967	0.17245761	0.22136324	NA	0.142055	0.12541	0.07859	0.054894	NA
9/24/12 23:05	0	0	0.1125877	0.12045049	0.17245761	0.22136324	NA	0.141477	0.12541	0.07859	0.054894	NA
9/24/12 23:10	0	0	0.1125877	0.11912967	0.17245761	0.22136324	NA	0.142055	0.12541	0.07859	0.054894	NA
9/24/12 23:15	0	0	0.1125877	0.12045049	0.17245761	0.22136324	NA	0.141477	0.12541	0.07859	0.054894	NA
9/24/12 23:20	0	0	0.1125877	0.12045049	0.17245761	0.22136324	NA	0.142055	0.12541	0.07859	0.054894	NA
9/24/12 23:25	0	0	0.1125877	0.12045049	0.17245761	0.22136324	NA	0.142055	0.12541	0.07859	0.054894	NA
9/24/12 23:30	0	0	0.1125877	0.12045049	0.17245761	0.22136324	NA	0.142055	0.125979	0.07859	0.054894	NA
9/24/12 23:35	0	0	0.1125877	0.12045049	0.17245761	0.22136324	NA	0.141477	0.12541	0.07859	0.054894	NA
9/24/12 23:40	0	0	0.1125877	0.12045049	0.17245761	0.22136324	NA	0.141477	0.12541	0.07859	0.054894	NA
9/24/12 23:45	0	0	0.1125877	0.12045049	0.17245761	0.22136324	NA	0.141477	0.12541	0.07859	0.054894	NA
9/24/12 23:50	0	0	0.1125877	0.12045049	0.17245761	0.22136324	NA	0.141477	0.12541	0.07859	0.054894	NA
9/24/12 23:55	0	0	0.1125877	0.12045049	0.17245761	0.22136324	NA	0.141477	0.12541	0.07859	0.054894	NA
9/25/12 0:00	0	0	0.1125877	0.12045049	0.17245761	0.22136324	NA	0.141477	0.12541	0.07859	0.054894	NA
9/25/12 0:05	0	0	0.1125877	0.12045049	0.17245761	0.22136324	NA	0.141477	0.12541	0.07859	0.054894	NA
9/25/12 0:10	0	0	0.1125877	0.12045049	0.17245761	0.22136324	NA	0.141477	0.12541	0.07859	0.054894	NA
9/25/12 0:15	0	0	0.1125877	0.12045049	0.17245761	0.22136324	NA	0.141477	0.12541	0.07859	0.054894	NA
9/25/12 0:20	0	0	0.1125877	0.12045049	0.17245761	0.22136324	NA	0.141477	0.12541	0.07859	0.054894	NA
9/25/12 0:25	0	0	0.1125877	0.12045049	0.17245761	0.22136324	NA	0.141477	0.12541	0.07859	0.054894	NA
9/25/12 0:30	0	0	0.1125877	0.12045049	0.17245761	0.22136324	NA	0.141477	0.12541	0.07859	0.054894	NA
9/25/12 0:35	0	0	0.1125877	0.12045049	0.17245761	0.22136324	NA	0.141477	0.12541	0.07859	0.054894	NA
9/25/12 0:40	0	0	0.1125877	0.12045049	0.17245761	0.22136324	NA	0.141477	0.12541	0.07859	0.054894	NA
9/25/12 0:45	0	0	0.1125877	0.12045049	0.17245761	0.22136324	NA	0.141477	0.12541	0.07859	0.054894	NA
9/25/12 0:50	0	0	0.1125877	0.12045049	0.17245761	0.22136324	NA	0.141477	0.12541	0.07859	0.054894	NA
9/25/12 0:55	0	0	0.1125877	0.12045049	0.17245761	0.22136324	NA	0.141477	0.12541	0.07859	0.054894	NA
9/25/12 1:00	0	0	0.1125877	0.12045049	0.17245761	0.22136324	NA	0.141477	0.12541	0.07859	0.054894	NA
9/25/12 1:05	0	0	0.1125877	0.12045049	0.17245761	0.22136324	NA	0.141477	0.12541	0.07859	0.054894	NA
9/25/12 1:10	0	0	0.1125877	0.12045049	0.17245761	0.22136324	NA	0.141477	0.12541	0.07859	0.054894	NA
9/25/12 1:15	0	0	0.1125877	0.12045049	0.17245761	0.22136324	NA	0.141477	0.12541	0.07859	0.054894	NA
9/25/12 1:20	0	0	0.1138879	0.12045049	0.17245761	0.22136324	NA	0.140899	0.12541	0.07859	0.054894	NA
9/25/12 1:25	0	0	0.1125877	0.12045049	0.17245761	0.22136324	NA	0.141477	0.12541	0.07859	0.054894	NA
9/25/12 1:30	0	0	0.1125877	0.12045049	0.17245761	0.22136324	NA	0.140899	0.12541	0.07859	0.054362	NA
9/25/12 1:35	0	0	0.1138879	0.12045049	0.17395401	0.22136324	NA	0.140899	0.12541	0.07859	0.054894	NA
9/25/12 1:40	0	0	0.1138879	0.12045049	0.17245761	0.22136324	NA	0.140899	0.12541	0.07859	0.054894	NA
9/25/12 1:45	0	0	0.1138879	0.12045049	0.17395401	0.22136324	NA	0.141477	0.12541	0.07859	0.054894	NA
9/25/12 1:50	0	0	0.1138879	0.12045049	0.17395401	0.22136324	NA	0.140899	0.12541	0.07859	0.054362	NA
9/25/12 1:55	0	0	0.1125877	0.12045049	0.17245761	0.22136324	NA	0.140899	0.12541	0.07859	0.054362	NA
9/25/12 2:00	0	0	0.1125877	0.12045049	0.17395401	0.22136324	NA	0.140899	0.12541	0.07859	0.054894	NA
9/25/12 2:05	0	0	0.1138879	0.12045049	0.17395401	0.22136324	NA	0.140899	0.12541	0.07859	0.054894	NA
9/25/12 2:10	0	0	0.1138879	0.12045049	0.17395401	0.22136324	NA	0.140899	0.12541	0.07859	0.054362	NA
9/25/12 2:15	0	0	0.1138879	0.12045049	0.17245761	0.22136324	NA	0.140899	0.12541	0.07859	0.054894	NA
9/25/12 2:20	0	0	0.1138879	0.12045049	0.17245761	0.22136324	NA	0.140899	0.12541	0.07859	0.054894	NA
9/25/12 2:25	0	0	0.1138879	0.12045049	0.17245761	0.22136324	NA	0.140322	0.12541	0.07859	0.054894	NA
9/25/12 2:30	0	0	0.1138879	0.12045049	0.17395401	0.22136324	NA	0.140899	0.12541	0.07859	0.054894	NA
9/25/12 2:35	0	0	0.1125877	0.12045049	0.17245761	0.22136324	NA	0.140899	0.12541	0.07859	0.054362	NA
9/25/12 2:40	0	0	0.1138879	0.12045049	0.17245761	0.22136324	NA	0.140899	0.12541	0.07859	0.054362	NA
9/25/12 2:45	0	0	0.1138879	0.12045049	0.17395401	0.22136324	NA	0.140899	0.12541	0.07859	0.054362	NA
9/25/12 2:50	0	0	0.1138879	0.12045049	0.17245761	0.22136324	NA	0.140899	0.12541	0.07859	0.054362	NA
9/25/12 2:55	0	0	0.1138879	0.12045049	0.17395401	0.22136324	NA	0.140899	0.12541	0.07859	0.054362	NA
9/25/12 3:00	0	0	0.1138879	0.12045049	0.17395401	0.22136324	NA	0.140899	0.12541	0.07859	0.054362	NA
9/25/12 3:05	0	0	0.1138879	0.12045049	0.17395401	0.22136324	NA	0.140899	0.12541	0.07859	0.054894	NA
9/25/12 3:10	0	0	0.1138879	0.12045049	0.17395401	0.22136324	NA	0.140899	0.12541	0.07859	0.054362	NA
9/25/12 3:15	0	0	0.1138879	0.12045049	0.17395401	0.22136324	NA	0.140322	0.12484	0.07859	0.054894	NA
9/25/12 3:20	0	0	0.1138879	0.12045049	0.17245761	0.22136324	NA	0.140322	0.12541	0.07859	0.054362	NA
9/25/12 3:25	0	0	0.1138879	0.12045049	0.17395401	0.22136324	NA	0.140322	0.12541	0.07859	0.054362	NA
9/25/12 3:30	0	0	0.1138879	0.12045049	0.17395401	0.22136324	NA	0.140899	0.12541	0.07859	0.054362	NA
9/25/12 3:35	0	0	0.1138879	0.12045049	0.17395401	0.22136324	NA	0.140322	0.12541	0.07859	0.054362	NA
9/25/12 3:40	0	0	0.1138879	0.12045049	0.17395401	0.22136324	NA	0.140899	0.12541	0.07859	0.054362	NA
9/25/12 3:45	0	0	0.1138879	0.12045049	0.17395401	0.22136324	NA	0.140322	0.12541	0.07859	0.054362	NA
9/25/12 3:50	0	0	0.1138879	0.12045049	0.17395401	0.22136324	NA	0.140322	0.12541	0.07859	0.054362	NA
9/25/12 3:55	0	0	0.1138879	0.12045049	0.17395401	0.22136324	NA	0.140322	0.12484	0.07859	0.054362	NA
9/25/12 4:00	0	0	0.1138879	0.12045049	0.17395401	0.22136324	NA	0.140322	0.12541	0.07859	0.054362	NA
9/25/12 4:05	0	0	0.1138879	0.12045049	0.17395401	0.22136324	NA	0.140322	0.12541	0.07859	0.054362	NA
9/25/12 4:10	0	0	0.1138879	0.12045049	0.17395401	0.22136324	NA	0.140322	0.12541	0.07859	0.054362	NA
9/25/12 4:15	0	0	0.1138879	0.12045049	0.17395401	0.2196998	NA	0.140322	0.12541	0.07859	0.054362	NA
9/25/12 4:20	0	0	0.1138879	0.12045049	0.17395401	0.22136324	NA	0.140322	0.12541	0.07859	0.054362	NA
9/25/12 4:25	0	0	0.1138879	0.12045049	0.17395401	0.22136324	NA	0.140322	0.12484	0.07859	0.054362	NA
9/25/12 4:30	0	0	0.1138879	0.12045049	0.17395401	0.22136324	NA	0.140322	0.12541	0.07859	0.054362	NA
9/25/12 4:35	0	0	0.1138879	0.12045049	0.17395401	0.22136324	NA	0.140322	0.12541	0.07859	0.054362	NA
9/25/12 4:40	0	0	0.1138879	0.12045049	0.17395401	0.22136324	NA	0.140322	0.12541	0.07859	0.054362	NA
9/25/12 4:45	0	0	0.1138879	0.12045049	0.17395401	0.22136324	NA	0.140322	0.12541	0.07859	0.054362	NA
9/25/12 4:50	0	0	0.1138879	0.12045049	0.17395401	0.22136324	NA	0.140322	0.12541	0.07859	0.054362	NA
9/25/12 4:55	0	0	0.1138879	0.12045049	0.17395401	0.22136324	NA	0.139744	0.12541	0.07859	0.054362	NA
9/25/12 5:00	0	0	0.1138879	0.12045049	0.17395401	0.22136324	NA	0.140322	0.12541	0.07859	0.054362	NA
9/25/12 5:05	0	0	0.1138879	0.12045049	0.17395401	0.22136324	NA	0.140322	0.12541	0.07859	0.054362	NA
9/25/12 5:10	0	0	0.1138879	0.12045049	0.17395401	0.22136324	NA	0.140322	0.12541	0.07859	0.054362	NA
9/25/12 5:15	0	0	0.1138879	0.1217755	0.17395401	0.22136324	NA	0.140322	0.12541	0.07859	0.054362	NA
9/25/12 5:20	0	0	0.1138879	0.12045049	0.17395401	0.22136324	NA	0.140322	0.12541	0.07859	0.054362	NA
9/25/12 5:25	0	0	0.1138879	0.1217755	0.17395401	0.22136324	NA	0.140322	0.12541	0.07859	0.054362	NA
9/25/12 5:30	0	0	0.1138879	0.12045049	0.17395401	0.22136324	NA	0.140322	0.12541	0.07859	0.054362	NA
9/25/12 5:35	0	0	0.1138879	0.1217755	0.17395401	0.22136324	NA	0.140322	0.12541	0.07859	0.054362	NA
9/25/12 5:40	0	0	0.1138879	0.1217755	0.17395401	0.22136324	NA	0.140322	0.12541	0.07859	0.054362	NA
9/25/12 5:45	0	0	0.1138879	0.1217755	0.17395401	0.22136324	NA	0.140322	0.12541	0.07859	0.054362	NA
9/25/12 5:50	0	0	0.1138879	0.1217755	0.17395401	0.22136324	NA	0.140322	0.12541	0.07859	0.054362	NA
9/25/12 5:55	0	0	0.1138879	0.1217755	0.17395401	0.2196998	NA	0.139744	0.12541	0.07859	0.054362	NA
9/25/12 6:00	0	0	0.1138879	0.1217755	0.17395401	0.22136324	NA	0.139744	0.12541	0.07859	0.054362	NA
9/25/12 6:05	0	0	0.1138879	0.1217755	0.17395401	0.2196998	NA	0.140322	0.12541	0.07859	0.054362	NA
9/25/12 6:10	0	0	0.1138879	0.1217755	0.17395401	0.22136324	NA	0.140322	0.12541	0.07859	0.054362	NA
9/25/12 6:15	0	0	0.1138879	0.1217755	0.17395401	0.22136324	NA	0.140322	0.12541	0.07859	0.054362	NA
9/25/12 6:20	0	0	0.1138879	0.1217755	0.17395401	0.22136324	NA	0.140322	0.12541	0.07859	0.054362	NA
9/25/12 6:25	0	0	0.1138879	0.1217755	0.17395401	0.22136324	NA	0.139744	0.12541	0.07859	0.054362	NA
9/25/12 6:30	0	0	0.1138879	0.1217755	0.17395401	0.22136324	NA	0.139744	0.12541	0.07859	0.054362	NA
9/25/12 6:35	0	0	0.1138879	0.1217755	0.17395401	0.22136324	NA	0.139744	0.12484	0.07859	0.054362	NA
9/25/12 6:40	0	0	0.1138879	0.1217755	0.17395401	0.2196998	NA	0.140322	0.12541	0.07859	0.054362	NA
9/25/12 6:45	0	0	0.1138879	0.1217755	0.17395401	0.22136324	NA	0.139744	0.12541	0.07859	0.054362	NA
9/25/12 6:50	0	0	0.1138879	0.1217755	0.17395401	0.22136324	NA	0.140322	0.12541	0.07859	0.054362	NA
9/25/12 6:55	0	0	0.1138879	0.1217755	0.17395401	0.2196998	NA	0.140322	0.12484	0.07859	0.054362	NA
9/25/12 7:00	0	0	0.1138879	0.1217755	0.17395401	0.22136324	NA	0.139744	0.12541	0.07859	0.054362	NA
9/25/12 7:05	0	0	0.1138879	0.1217755	0.17395401	0.22136324	NA	0.139744	0.12541	0.07859	0.054362	NA
9/25/12 7:10	0	0	0.1138879	0.1217755	0.17395401	0.22136324	NA	0.139744	0.12541	0.07859	0.054362	NA
9/25/12 7:15	0	0	0.1138879	0.1217755	0.17395401	0.22136324	NA	0.139744	0.12541	0.07859	0.054362	NA
9/25/12 7:20	0	0	0.1138879	0.1217755	0.17395401	0.2196998	NA	0.139744	0.12541	0.07859	0.054362	NA
9/25/12 7:25	0	0	0.1138879	0.1217755	0.17395401	0.22136324	NA	0.139744	0.12484	0.07859	0.054362	NA
9/25/12 7:30	0	0	0.1138879	0.1217755	0.17395401	0.2196998	NA	0.139744	0.12541	0.07859	0.054362	NA
9/25/12 7:35	0	0	0.1138879	0.12045049	0.17395401	0.22136324	NA	0.139744	0.12541	0.07859	0.05383	NA
9/25/12 7:40	0	0	0.1138879	0.12045049	0.17395401	0.2196998	NA	0.139744	0.12484	0.07859	0.054362	NA
9/25/12 7:45	0	0	0.1138879	0.12045049	0.17395401	0.2196998	NA	0.139744	0.12484	0.07859	0.054362	NA
9/25/12 7:50	0	0	0.1138879	0.12045049	0.17395401	0.2196998	NA	0.140322	0.12484	0.07859	0.054362	NA
9/25/12 7:55	0	0	0.1125877	0.12045049	0.17395401	0.2196998	NA	0.139744	0.12484	0.07859	0.054362	NA
9/25/12 8:00	0	0	0.1125877	0.12045049	0.17395401	0.22136324	NA	0.139744	0.12484	0.07859	0.054362	NA
9/25/12 8:05	0	0	0.1125877	0.12045049	0.17245761	0.22136324	NA	0.140322	0.12484	0.07859	0.05383	NA
9/25/12 8:10	0	0	0.1125877	0.12045049	0.17245761	0.22136324	NA	0.139744	0.12484	0.07859	0.05383	NA
9/25/12 8:15	0	0	0.1125877	0.12045049	0.17245761	0.22136324	NA	0.139744	0.12484	0.07859	0.05383	NA
9/25/12 8:20	0	0	0.1125877	0.12045049	0.17245761	0.2196998	NA	0.140322	0.12484	0.07859	0.05383	NA
9/25/12 8:25	0	0	0.1125877	0.11912967	0.17245761	0.2196998	NA	0.139744	0.12484	0.07859	0.05383	NA
9/25/12 8:30	0	0	0.1125877	0.11912967	0.17245761	0.2196998	NA	0.139744	0.124271	0.07859	0.05383	NA
9/25/12 8:35	0	0	0.1125877	0.11912967	0.17245761	0.2196998	NA	0.139744	0.124271	0.078046	0.05383	NA
9/25/12 8:40	0	0	0.1125877	0.11912967	0.17245761	0.2196998	NA	0.139744	0.124271	0.07859	0.05383	NA
9/25/12 8:45	0	0	0.1125877	0.11912967	0.17245761	0.2196998	NA	0.139744	0.124271	0.07859	0.05383	NA
9/25/12 8:50	0	0	0.1125877	0.11781303	0.17245761	0.2196998	NA	0.139744	0.124271	0.078046	0.05383	NA
9/25/12 8:55	0	0	0.1112916	0.11781303	0.17096631	0.2196998	NA	0.140322	0.124271	0.078046	0.05383	NA
9/25/12 9:00	0	0	0.1112916	0.11781303	0.17096631	0.2196998	NA	0.139744	0.123702	0.078046	0.05383	NA
9/25/12 9:05	0	0	0.1112916	0.11781303	0.17096631	0.2196998	NA	0.140322	0.123702	0.078046	0.05383	NA
9/25/12 9:10	0	0	0.1112916	0.11781303	0.17096631	0.2196998	NA	0.140322	0.124271	0.078046	0.05383	NA
9/25/12 9:15	0	0	0.1112916	0.11650052	0.17096631	0.2196998	NA	0.139744	0.123702	0.078046	0.05383	NA
9/25/12 9:20	0	0	0.1112916	0.11650052	0.17096631	0.2196998	NA	0.139744	0.123702	0.078046	0.05383	NA
9/25/12 9:25	0	0	0.1112916	0.11650052	0.17096631	0.2196998	NA	0.139744	0.123702	0.078046	0.05383	NA
9/25/12 9:30	0	0	0.1112916	0.11650052	0.17096631	0.2196998	NA	0.139744	0.123702	0.078046	0.05383	NA
9/25/12 9:35	0	0	0.1112916	0.11650052	0.17096631	0.2196998	NA	0.139744	0.123702	0.078046	0.05383	NA
9/25/12 9:40	0	0	0.1112916	0.11650052	0.17096631	0.2196998	NA	0.139744	0.123702	0.078046	0.05383	NA
9/25/12 9:45	0	0	0.1099995	0.11650052	0.16948006	0.2196998	NA	0.140322	0.123133	0.078046	0.05383	NA
9/25/12 9:50	0	0	0.1099995	0.11650052	0.16948006	0.2196998	NA	0.139744	0.123133	0.078046	0.05383	NA
9/25/12 9:55	0	0	0.1099995	0.11650052	0.16948006	0.2196998	NA	0.139744	0.123133	0.078046	0.05383	NA
9/25/12 10:00	0	0	0.1099995	0.11650052	0.16948006	0.2196998	NA	0.139744	0.123133	0.078046	0.05383	NA
9/25/12 10:05	0	0	0.1099995	0.11519215	0.16948006	0.2196998	NA	0.139744	0.123133	0.077501	0.05383	NA
9/25/12 10:10	0	0	0.1099995	0.11519215	0.16948006	0.2196998	NA	0.139744	0.122565	0.078046	0.05383	NA
9/25/12 10:15	0	0	0.1099995	0.11519215	0.16948006	0.2196998	NA	0.139744	0.122565	0.078046	0.05383	NA
9/25/12 10:20	0	0	0.1099995	0.11519215	0.16948006	0.2196998	NA	0.139167	0.122565	0.078046	0.05383	NA
9/25/12 10:25	0	0	0.1099995	0.11519215	0.16799886	0.2196998	NA	0.139744	0.122565	0.078046	0.05383	NA
9/25/12 10:30	0	0	0.1099995	0.11519215	0.16799886	0.2196998	NA	0.139744	0.122565	0.077501	0.05383	NA
9/25/12 10:35	0	0	0.1099995	0.11519215	0.16799886	0.2196998	NA	0.139167	0.122565	0.078046	0.05383	NA
9/25/12 10:40	0	0	0.1099995	0.11519215	0.16799886	0.2196998	NA	0.139744	0.122565	0.078046	0.05383	NA
9/25/12 10:45	0	0	0.1099995	0.11519215	0.16799886	0.2196998	NA	0.139167	0.121997	0.077501	0.053299	NA
9/25/12 10:50	0	0	0.1099995	0.11519215	0.16799886	0.21804241	NA	0.139167	0.121997	0.077501	0.05383	NA
9/25/12 10:55	0	0	0.1099995	0.11388788	0.16799886	0.2196998	NA	0.139167	0.121997	0.077501	0.05383	NA
9/25/12 11:00	0	0	0.1099995	0.11388788	0.16799886	0.2196998	NA	0.138591	0.121997	0.077501	0.053299	NA
9/25/12 11:05	0	0	0.1099995	0.11388788	0.16799886	0.2196998	NA	0.139167	0.121997	0.077501	0.05383	NA
9/25/12 11:10	0	0	0.1087115	0.11388788	0.16799886	0.21804241	NA	0.139167	0.121997	0.077501	0.05383	NA
9/25/12 11:15	0	0	0.1087115	0.11388788	0.16799886	0.21804241	NA	0.138591	0.121997	0.077501	0.053299	NA
9/25/12 11:20	0	0	0.1087115	0.11388788	0.16799886	0.21804241	NA	0.138591	0.121997	0.077501	0.053299	NA
9/25/12 11:25	0	0	0.1087115	0.11388788	0.16652266	0.21804241	NA	0.138591	0.121429	0.077501	0.053299	NA
9/25/12 11:30	0	0	0.1087115	0.11388788	0.16652266	0.21804241	NA	0.138591	0.121429	0.077501	0.05383	NA
9/25/12 11:35	0	0	0.1087115	0.1125877	0.16652266	0.21804241	NA	0.138591	0.121429	0.077501	0.05383	NA
9/25/12 11:40	0	0	0.1087115	0.1125877	0.16652266	0.21804241	NA	0.138591	0.121429	0.077501	0.053299	NA
9/25/12 11:45	0	0	0.1087115	0.1125877	0.16652266	0.21804241	NA	0.138591	0.120861	0.077501	0.053299	NA
9/25/12 11:50	0	0	0.1087115	0.1125877	0.16652266	0.21804241	NA	0.138591	0.120861	0.077501	0.053299	NA
9/25/12 11:55	0	0	0.1087115	0.1125877	0.16652266	0.21804241	NA	0.138591	0.120861	0.077501	0.053299	NA
9/25/12 12:00	0	0	0.1087115	0.1125877	0.16652266	0.21804241	NA	0.138014	0.120861	0.077501	0.053299	NA
9/25/12 12:05	0	0	0.1087115	0.1125877	0.16652266	0.21804241	NA	0.138591	0.120861	0.077501	0.053299	NA
9/25/12 12:10	0	0	0.1087115	0.1125877	0.16652266	0.21804241	NA	0.138014	0.120861	0.077501	0.053299	NA
9/25/12 12:15	0	0	0.1087115	0.1125877	0.16652266	0.21804241	NA	0.138014	0.120861	0.077501	0.053299	NA
9/25/12 12:20	0	0	0.1087115	0.1125877	0.16505145	0.21804241	NA	0.138014	0.120861	0.077501	0.053299	NA
9/25/12 12:25	0	0	0.1087115	0.1125877	0.16505145	0.21804241	NA	0.138014	0.120861	0.077501	0.053299	NA
9/25/12 12:30	0	0	0.1087115	0.1125877	0.16505145	0.21804241	NA	0.138014	0.120861	0.077501	0.053299	NA
9/25/12 12:35	0	0	0.1087115	0.1125877	0.16505145	0.21804241	NA	0.137438	0.120294	0.077501	0.053299	NA
9/25/12 12:40	0	0	0.1087115	0.1125877	0.16505145	0.21804241	NA	0.138014	0.120294	0.077501	0.053299	NA
9/25/12 12:45	0	0	0.1087115	0.1125877	0.16505145	0.21804241	NA	0.137438	0.120294	0.077501	0.053299	NA
9/25/12 12:50	0	0	0.1087115	0.1125877	0.16505145	0.21804241	NA	0.138014	0.120294	0.077501	0.053299	NA
9/25/12 12:55	0	0	0.1087115	0.1125877	0.16505145	0.21804241	NA	0.137438	0.120294	0.077501	0.053299	NA
9/25/12 13:00	0	0	0.1087115	0.1125877	0.16505145	0.21804241	NA	0.137438	0.119727	0.077501	0.053299	NA
9/25/12 13:05	0	0	0.1074274	0.11129158	0.16505145	0.21804241	NA	0.137438	0.120294	0.077501	0.053299	NA
9/25/12 13:10	0	0	0.1074274	0.11129158	0.16505145	0.21804241	NA	0.137438	0.120294	0.077501	0.053299	NA
9/25/12 13:15	0	0	0.1074274	0.11129158	0.16505145	0.21804241	NA	0.137438	0.119727	0.077501	0.053299	NA
9/25/12 13:20	0	0	0.1074274	0.11129158	0.16505145	0.21804241	NA	0.137438	0.119727	0.077501	0.053299	NA
9/25/12 13:25	0	0	0.1074274	0.11129158	0.16505145	0.21804241	NA	0.136863	0.119727	0.077501	0.053299	NA
9/25/12 13:30	0	0	0.1074274	0.11129158	0.16505145	0.21804241	NA	0.137438	0.119727	0.077501	0.053299	NA
9/25/12 13:35	0	0	0.1074274	0.11129158	0.16505145	0.21804241	NA	0.137438	0.119727	0.077501	0.053299	NA
9/25/12 13:40	0	0	0.1074274	0.11129158	0.16505145	0.21804241	NA	0.136863	0.119727	0.077501	0.053299	NA
9/25/12 13:45	0	0	0.1074274	0.11129158	0.16505145	0.21804241	NA	0.136863	0.119727	0.077501	0.053299	NA
9/25/12 13:50	0	0	0.1074274	0.11129158	0.16358519	0.21804241	NA	0.137438	0.11916	0.077501	0.053299	NA
9/25/12 13:55	0	0	0.1074274	0.11129158	0.16358519	0.21804241	NA	0.136863	0.11916	0.077501	0.053299	NA
9/25/12 14:00	0	0	0.1074274	0.11129158	0.16358519	0.21804241	NA	0.136863	0.11916	0.077501	0.053299	NA
9/25/12 14:05	0	0	0.1074274	0.11129158	0.16358519	0.21804241	NA	0.136863	0.11916	0.077501	0.053299	NA
9/25/12 14:10	0	0	0.1074274	0.10999952	0.16358519	0.21804241	NA	0.136863	0.11916	0.077501	0.053299	NA
9/25/12 14:15	0	0	0.1074274	0.10999952	0.16358519	0.21804241	NA	0.136863	0.118594	0.077501	0.053299	NA
9/25/12 14:20	0	0	0.1074274	0.11129158	0.16358519	0.21804241	NA	0.136287	0.11916	0.077501	0.053299	NA
9/25/12 14:25	0	0	0.1074274	0.11129158	0.16358519	0.21804241	NA	0.136863	0.118594	0.077501	0.053299	NA
9/25/12 14:30	0	0	0.1074274	0.10999952	0.16358519	0.21804241	NA	0.136863	0.118594	0.077501	0.053299	NA
9/25/12 14:35	0	0	0.1074274	0.11129158	0.16358519	0.21804241	NA	0.136287	0.118594	0.077501	0.052768	NA
9/25/12 14:40	0	0	0.1074274	0.11129158	0.16358519	0.21804241	NA	0.136863	0.118594	0.077501	0.052768	NA
9/25/12 14:45	0	0	0.1074274	0.10999952	0.16358519	0.21804241	NA	0.136287	0.118594	0.077501	0.052768	NA
9/25/12 14:50	0	0	0.1074274	0.11129158	0.16358519	0.21804241	NA	0.136287	0.118594	0.077501	0.052768	NA
9/25/12 14:55	0	0	0.1074274	0.10999952	0.16358519	0.21804241	NA	0.136287	0.118594	0.077501	0.052768	NA
9/25/12 15:00	0	0	0.1074274	0.11129158	0.16212387	0.21804241	NA	0.135712	0.118028	0.077501	0.052768	NA
9/25/12 15:05	0	0	0.1074274	0.11129158	0.16358519	0.21804241	NA	0.136287	0.118594	0.077501	0.053299	NA
9/25/12 15:10	0	0	0.1074274	0.11129158	0.16358519	0.21804241	NA	0.135712	0.118028	0.077501	0.052768	NA
9/25/12 15:15	0	0	0.1074274	0.11129158	0.16358519	0.21804241	NA	0.135712	0.118028	0.077501	0.052768	NA
9/25/12 15:20	0	0	0.1074274	0.11129158	0.16358519	0.21804241	NA	0.135712	0.118028	0.077501	0.052768	NA
9/25/12 15:25	0	0	0.1074274	0.11129158	0.16212387	0.21804241	NA	0.136287	0.118028	0.077501	0.052768	NA
9/25/12 15:30	0	0	0.1074274	0.11129158	0.16358519	0.21804241	NA	0.135712	0.118028	0.077501	0.052768	NA
9/25/12 15:35	0	0	0.1074274	0.11129158	0.16358519	0.21804241	NA	0.135712	0.118028	0.077501	0.052768	NA
9/25/12 15:40	0	0	0.1074274	0.11129158	0.16212387	0.21804241	NA	0.135712	0.118028	0.077501	0.052768	NA
9/25/12 15:45	0	0	0.1074274	0.11129158	0.16358519	0.21804241	NA	0.135712	0.118028	0.077501	0.052768	NA
9/25/12 15:50	0	0	0.1074274	0.11129158	0.16212387	0.21804241	NA	0.135712	0.117462	0.077501	0.052768	NA
9/25/12 15:55	0	0	0.1074274	0.11129158	0.16212387	0.21804241	NA	0.135712	0.118028	0.077501	0.052768	NA
9/25/12 16:00	0	0	0.1074274	0.11129158	0.16358519	0.21804241	NA	0.135712	0.117462	0.077501	0.052768	NA
9/25/12 16:05	0	0	0.1074274	0.11129158	0.16212387	0.21804241	NA	0.135712	0.118028	0.077501	0.052768	NA
9/25/12 16:10	0	0	0.1074274	0.11129158	0.16358519	0.21804241	NA	0.135137	0.117462	0.077501	0.052768	NA
9/25/12 16:15	0	0	0.1074274	0.11129158	0.16358519	0.21804241	NA	0.135712	0.117462	0.077501	0.052768	NA
9/25/12 16:20	0	0	0.1074274	0.11129158	0.16358519	0.21804241	NA	0.135137	0.117462	0.077501	0.052768	NA
9/25/12 16:25	0	0	0.1074274	0.11129158	0.16358519	0.21804241	NA	0.135137	0.117462	0.076957	0.052768	NA
9/25/12 16:30	0	0	0.1074274	0.11129158	0.16358519	0.21804241	NA	0.135712	0.117462	0.077501	0.052768	NA
9/25/12 16:35	0	0	0.1074274	0.11129158	0.16358519	0.21804241	NA	0.135137	0.117462	0.077501	0.052768	NA
9/25/12 16:40	0	0	0.1087115	0.11129158	0.16358519	0.21804241	NA	0.135137	0.117462	0.077501	0.052768	NA
9/25/12 16:45	0	0	0.1087115	0.11129158	0.16358519	0.21804241	NA	0.135137	0.117462	0.077501	0.052768	NA
9/25/12 16:50	0	0	0.1087115	0.11129158	0.16358519	0.21804241	NA	0.135137	0.117462	0.077501	0.052768	NA
9/25/12 16:55	0	0	0.1087115	0.11129158	0.16358519	0.21804241	NA	0.135137	0.117462	0.077501	0.052768	NA
9/25/12 17:00	0	0	0.1087115	0.11129158	0.16358519	0.21804241	NA	0.135137	0.117462	0.077501	0.052768	NA
9/25/12 17:05	0	0	0.1087115	0.11129158	0.16358519	0.21804241	NA	0.135137	0.117462	0.076957	0.052768	NA
9/25/12 17:10	0	0	0.1087115	0.11129158	0.16358519	0.21804241	NA	0.135137	0.117462	0.076957	0.052768	NA
9/25/12 17:15	0	0	0.1087115	0.11129158	0.16358519	0.21804241	NA	0.135137	0.117462	0.077501	0.052768	NA
9/25/12 17:20	0	0	0.1087115	0.11129158	0.16358519	0.21804241	NA	0.135137	0.117462	0.076957	0.052237	NA
9/25/12 17:25	0	0	0.1087115	0.11129158	0.16358519	0.21804241	NA	0.135137	0.117462	0.076957	0.052768	NA
9/25/12 17:30	0	0	0.1087115	0.11129158	0.16358519	0.21804241	NA	0.135137	0.117462	0.076957	0.052237	NA
9/25/12 17:35	0	0	0.1087115	0.1125877	0.16358519	0.21804241	NA	0.135137	0.117462	0.076957	0.052237	NA
9/25/12 17:40	0	0	0.1087115	0.1125877	0.16358519	0.21804241	NA	0.134563	0.117462	0.076957	0.052237	NA
9/25/12 17:45	0	0	0.1087115	0.1125877	0.16358519	0.21804241	NA	0.135137	0.118028	0.076957	0.052237	NA
9/25/12 17:50	0	0	0.1087115	0.1125877	0.16358519	0.21804241	NA	0.134563	0.117462	0.076957	0.052237	NA
9/25/12 17:55	0	0	0.1087115	0.1125877	0.16358519	0.21804241	NA	0.134563	0.117462	0.076957	0.052768	NA
9/25/12 18:00	0	0	0.1087115	0.1125877	0.16358519	0.21804241	NA	0.134563	0.117462	0.076957	0.052237	NA
9/25/12 18:05	0	0	0.1087115	0.1125877	0.16358519	0.21804241	NA	0.134563	0.117462	0.076957	0.052237	NA
9/25/12 18:10	0	0	0.1087115	0.1125877	0.16358519	0.21804241	NA	0.134563	0.117462	0.076957	0.052768	NA
9/25/12 18:15	0	0	0.1087115	0.1125877	0.16358519	0.21639103	NA	0.134563	0.117462	0.076957	0.052237	NA
9/25/12 18:20	0	0	0.1087115	0.1125877	0.16358519	0.21804241	NA	0.134563	0.117462	0.077501	0.052237	NA
9/25/12 18:25	0	0	0.1087115	0.1125877	0.16358519	0.21804241	NA	0.134563	0.117462	0.076957	0.052237	NA
9/25/12 18:30	0	0	0.1087115	0.1125877	0.16358519	0.21804241	NA	0.134563	0.118028	0.076957	0.052768	NA
9/25/12 18:35	0	0	0.1087115	0.1125877	0.16358519	0.21804241	NA	0.134563	0.117462	0.077501	0.052237	NA
9/25/12 18:40	0	0	0.1087115	0.1125877	0.16505145	0.21804241	NA	0.133988	0.117462	0.076957	0.052237	NA
9/25/12 18:45	0	0	0.1087115	0.1125877	0.16358519	0.21804241	NA	0.134563	0.117462	0.076957	0.052237	NA
9/25/12 18:50	0	0	0.1087115	0.1125877	0.16358519	0.21804241	NA	0.134563	0.117462	0.076957	0.052237	NA
9/25/12 18:55	0	0	0.1087115	0.1125877	0.16358519	0.21804241	NA	0.134563	0.118028	0.076957	0.052237	NA
9/25/12 19:00	0	0	0.1087115	0.1125877	0.16358519	0.21804241	NA	0.134563	0.117462	0.076957	0.052237	NA
9/25/12 19:05	0	0	0.1087115	0.1125877	0.16358519	0.21804241	NA	0.134563	0.117462	0.076957	0.052237	NA
9/25/12 19:10	0	0	0.1087115	0.1125877	0.16505145	0.21804241	NA	0.133988	0.117462	0.076957	0.052237	NA
9/25/12 19:15	0	0	0.1087115	0.1125877	0.16358519	0.21804241	NA	0.134563	0.117462	0.076957	0.052237	NA
9/25/12 19:20	0	0	0.1087115	0.1125877	0.16505145	0.21804241	NA	0.134563	0.118028	0.076957	0.052768	NA
9/25/12 19:25	0	0	0.1087115	0.1125877	0.16505145	0.21804241	NA	0.133988	0.117462	0.076957	0.052237	NA
9/25/12 19:30	0	0	0.1087115	0.1125877	0.16505145	0.21804241	NA	0.134563	0.117462	0.076957	0.052237	NA
9/25/12 19:35	0	0	0.1087115	0.1125877	0.16505145	0.21804241	NA	0.133988	0.117462	0.076957	0.052768	NA
9/25/12 19:40	0	0	0.1087115	0.1125877	0.16505145	0.21804241	NA	0.134563	0.117462	0.076957	0.052237	NA
9/25/12 19:45	0	0	0.1087115	0.1125877	0.16505145	0.21804241	NA	0.134563	0.117462	0.076957	0.052237	NA
9/25/12 19:50	0	0	0.1087115	0.1125877	0.16505145	0.21804241	NA	0.133988	0.117462	0.076957	0.052237	NA
9/25/12 19:55	0	0	0.1087115	0.1125877	0.16505145	0.21804241	NA	0.133988	0.118028	0.076957	0.052237	NA
9/25/12 20:00	0	0	0.1087115	0.1125877	0.16505145	0.21804241	NA	0.134563	0.117462	0.076957	0.052237	NA
9/25/12 20:05	0	0	0.1087115	0.1125877	0.16505145	0.21804241	NA	0.134563	0.117462	0.076957	0.052237	NA
9/25/12 20:10	0	0	0.1087115	0.1125877	0.16505145	0.21804241	NA	0.134563	0.117462	0.076957	0.052237	NA
9/25/12 20:15	0	0	0.1087115	0.1125877	0.16505145	0.21804241	NA	0.133988	0.117462	0.076957	0.052237	NA
9/25/12 20:20	0	0	0.1087115	0.1125877	0.16505145	0.21804241	NA	0.134563	0.117462	0.076957	0.052237	NA
9/25/12 20:25	0	0	0.1087115	0.1125877	0.16505145	0.21804241	NA	0.133988	0.117462	0.076957	0.052237	NA
9/25/12 20:30	0	0	0.1087115	0.1125877	0.16505145	0.21804241	NA	0.133988	0.118028	0.076957	0.052237	NA
9/25/12 20:35	0	0	0.1087115	0.1125877	0.16505145	0.21804241	NA	0.133988	0.117462	0.076957	0.052237	NA
9/25/12 20:40	0	0	0.1087115	0.1125877	0.16505145	0.21804241	NA	0.134563	0.117462	0.076957	0.052237	NA
9/25/12 20:45	0	0	0.1087115	0.1125877	0.16505145	0.21804241	NA	0.134563	0.117462	0.076957	0.052237	NA
9/25/12 20:50	0	0	0.1087115	0.1125877	0.16505145	0.21804241	NA	0.134563	0.118028	0.076957	0.052237	NA
9/25/12 20:55	0	0	0.1099995	0.1125877	0.16505145	0.21804241	NA	0.133988	0.117462	0.076957	0.052237	NA
9/25/12 21:00	0	0	0.1087115	0.1125877	0.16505145	0.21804241	NA	0.133988	0.117462	0.076957	0.052237	NA
9/25/12 21:05	0	0	0.1099995	0.1125877	0.16505145	0.21804241	NA	0.133988	0.118028	0.076957	0.052237	NA
9/25/12 21:10	0	0	0.1087115	0.1125877	0.16505145	0.21804241	NA	0.133988	0.117462	0.076957	0.052237	NA
9/25/12 21:15	0	0	0.1087115	0.1125877	0.16505145	0.21804241	NA	0.133988	0.117462	0.076957	0.052237	NA
9/25/12 21:20	0	0	0.1087115	0.1125877	0.16505145	0.21804241	NA	0.133988	0.117462	0.076957	0.052237	NA
9/25/12 21:25	0	0	0.1099995	0.1125877	0.16505145	0.21804241	NA	0.133988	0.117462	0.076957	0.052237	NA
9/25/12 21:30	0	0	0.1099995	0.1125877	0.16505145	0.21804241	NA	0.133988	0.117462	0.076957	0.052237	NA
9/25/12 21:35	0	0	0.1087115	0.1125877	0.16505145	0.21639103	NA	0.133988	0.117462	0.076957	0.052237	NA
9/25/12 21:40	0	0	0.1099995	0.1125877	0.16505145	0.21804241	NA	0.133988	0.118028	0.076957	0.052237	NA
9/25/12 21:45	0	0	0.1099995	0.1125877	0.16505145	0.21804241	NA	0.134563	0.117462	0.076957	0.052237	NA
9/25/12 21:50	0	0	0.1099995	0.1125877	0.16505145	0.21804241	NA	0.133988	0.117462	0.076957	0.052237	NA
9/25/12 21:55	0	0	0.1099995	0.1125877	0.16505145	0.21804241	NA	0.133988	0.117462	0.076957	0.052237	NA
9/25/12 22:00	0	0	0.1099995	0.1125877	0.16505145	0.21804241	NA	0.133988	0.117462	0.076957	0.052237	NA
9/25/12 22:05	0	0	0.1099995	0.1125877	0.16505145	0.21804241	NA	0.133988	0.117462	0.076957	0.052237	NA
9/25/12 22:10	0	0	0.1099995	0.1125877	0.16505145	0.21804241	NA	0.133988	0.117462	0.076957	0.052237	NA
9/25/12 22:15	0	0	0.1099995	0.11388788	0.16505145	0.21804241	NA	0.133988	0.118028	0.076957	0.052237	NA
9/25/12 22:20	0	0	0.1099995	0.11388788	0.16505145	0.21804241	NA	0.133988	0.117462	0.076957	0.052237	NA
9/25/12 22:25	0	0	0.1099995	0.1125877	0.16505145	0.21804241	NA	0.133988	0.117462	0.076957	0.052237	NA
9/25/12 22:30	0	0	0.1099995	0.1125877	0.16505145	0.21804241	NA	0.133988	0.117462	0.076957	0.052237	NA
[truncated: 238,193 more rows]
